# Supplementary material for: A comparison of model selection methods for prediction in the presence of multiply imputed data
Source: Biom J. 2018 Oct 23;61(2):343–56. doi: 10.1002/bimj.201700232 (PMC6492211; doi:10.1002/bimj.201700232)
Supplement: Supplementary file 1 — Supplementary Material [file BIMJ-61-343-s001.zip]

Archive with 77 entries (72 files):
- Code-submission/
- Code-submission/.dropbox.attr
- Code-submission/Readme.pdf
- Code-submission/case-study/
- Code-submission/case-study/.dropbox.attr
- Code-submission/case-study/Funs_realdata.R
- Code-submission/case-study/Generating-plot-realdata.R
- Code-submission/case-study/Run_realdata_biometrical.R
- Code-submission/case-study/data/
- Code-submission/case-study/data/.dropbox.attr
- Code-submission/case-study/data/Realdata_result.RData
- Code-submission/case-study/data/pooled_data.Rdata
- Code-submission/simulation/
- Code-submission/simulation/.dropbox.attr
- Code-submission/simulation/1_gendata.R
- Code-submission/simulation/2_Funs.R
- Code-submission/simulation/3_R15_200_10_01.R
- Code-submission/simulation/3_R15_200_10_02.R
- Code-submission/simulation/3_R15_200_10_03.R
- Code-submission/simulation/3_R15_200_10_04.R
- Code-submission/simulation/3_R15_200_10_05.R
- Code-submission/simulation/3_R15_200_20_05.R
- Code-submission/simulation/3_R15_200_30_05.R
- Code-submission/simulation/3_R15_400_10_01.R
- Code-submission/simulation/3_R15_400_10_02.R
- Code-submission/simulation/3_R15_400_10_03.R
- Code-submission/simulation/3_R15_400_10_04.R
- Code-submission/simulation/3_R15_400_10_05.R
- Code-submission/simulation/3_R15_600_10_01.R
- Code-submission/simulation/3_R15_600_10_02.R
- Code-submission/simulation/3_R15_600_10_03.R
- Code-submission/simulation/3_R15_600_10_04.R
- Code-submission/simulation/3_R15_600_10_05.R
- Code-submission/simulation/3_R15_600_20_01.R
- Code-submission/simulation/3_R15_600_30_01.R
- Code-submission/simulation/3_R25_200_10_01.R
- Code-submission/simulation/3_R25_200_10_05.R
- Code-submission/simulation/3_R25_200_20_05.R
- Code-submission/simulation/3_R25_200_30_05.R
- Code-submission/simulation/3_R25_400_10_01.R
- Code-submission/simulation/3_R25_400_10_05.R
- Code-submission/simulation/3_R25_600_10_01.R
- Code-submission/simulation/3_R25_600_10_05.R
- Code-submission/simulation/3_R25_600_20_01.R
- Code-submission/simulation/3_R25_600_30_01.R
- Code-submission/simulation/4-Generating-plots-submit.R
- Code-submission/simulation/intermediate-result/
- Code-submission/simulation/intermediate-result/.dropbox.attr
- Code-submission/simulation/intermediate-result/R15_200_10_01.Rdata
- Code-submission/simulation/intermediate-result/R15_200_10_02.Rdata
- Code-submission/simulation/intermediate-result/R15_200_10_03.Rdata
- Code-submission/simulation/intermediate-result/R15_200_10_04.Rdata
- Code-submission/simulation/intermediate-result/R15_200_10_05.Rdata
- Code-submission/simulation/intermediate-result/R15_200_20_05.Rdata
- Code-submission/simulation/intermediate-result/R15_200_30_05.Rdata
- Code-submission/simulation/intermediate-result/R15_400_10_01.Rdata
- Code-submission/simulation/intermediate-result/R15_400_10_02.Rdata
- Code-submission/simulation/intermediate-result/R15_400_10_03.Rdata
- Code-submission/simulation/intermediate-result/R15_400_10_04.Rdata
- Code-submission/simulation/intermediate-result/R15_400_10_05.Rdata
- Code-submission/simulation/intermediate-result/R15_600_10_01.Rdata
- Code-submission/simulation/intermediate-result/R15_600_10_02.Rdata
- Code-submission/simulation/intermediate-result/R15_600_10_03.Rdata
- Code-submission/simulation/intermediate-result/R15_600_10_04.Rdata
- Code-submission/simulation/intermediate-result/R15_600_10_05.Rdata
- Code-submission/simulation/intermediate-result/R15_600_20_01.Rdata
- Code-submission/simulation/intermediate-result/R15_600_30_01.Rdata
- Code-submission/simulation/intermediate-result/R25_200_10_01.Rdata
- Code-submission/simulation/intermediate-result/R25_200_10_05.Rdata
- Code-submission/simulation/intermediate-result/R25_200_20_05.Rdata
- Code-submission/simulation/intermediate-result/R25_200_30_05.Rdata
- Code-submission/simulation/intermediate-result/R25_400_10_01.Rdata
- Code-submission/simulation/intermediate-result/R25_400_10_05.Rdata
- Code-submission/simulation/intermediate-result/R25_600_10_01.Rdata
- Code-submission/simulation/intermediate-result/R25_600_10_05.Rdata
- Code-submission/simulation/intermediate-result/R25_600_20_01.Rdata
- Code-submission/simulation/intermediate-result/R25_600_30_01.Rdata
