# Supplementary material for: A comparison of model selection methods for prediction in the presence of multiply imputed data
Source: Biom J. 2018 Oct 23;61(2):343–56. doi: 10.1002/bimj.201700232 (PMC6492211; doi:10.1002/bimj.201700232)
Supplement: Supplementary file 1 — Supplementary Material [file BIMJ-61-343-s001.zip › Code-submission/case-study/Funs_realdata.R]

# function for real data application
# function
count.fun <- function(temp, B = B){
  vars <- table(unlist(temp))
  name.vars <- names(vars)
  Tab1 <- matrix(100 * as.vector(vars) / B, dimnames = list(name.vars, "(%)"))
  Tab2 <- Tab1[order(Tab1[,1], decreasing = T),, drop = F]
  return(Tab2)}

final.fit <- function(select.var, data , formula = formula){
  if (length(select.var) == 0) {
    newform <- reformulate("1", formula[[2]])
    newfit <- prodlim(newform, data = data)
  } else{
    newform <- reformulate(select.var, formula[[2]])
    newfit <- glm(newform, data,family = "binomial")
  }
  newfit
}
final.fit.mi <- function(select.var, data = d.long, formula = form){
  k <- by(data,INDICES = data$.imp, FUN = function(x){
    fit <- final.fit(select.var = select.var, data = x, formula = formula)
    return(fit$coef)
  })
  tmp.mat <- Reduce(cbind,k)
  coef.mat <- rowMeans(tmp.mat)
  return(coef = coef.mat)
}

myselectCox <- function(formula, data, rule = "aic") {
  require("rms")
  fit <- glm(formula, data, surv = TRUE,family = binomial())
  bwfit <- fastbw(fit, rule = rule)
  out <- list(In = bwfit$names.kept)
  out$call <- match.call()
  class(out) <- "selectCox"
  out
}
selectlrm <- function(formula, data, rule = "aic") {
  fit <- try(lrm(formula, data))
  bwfit <- fastbw(fit, rule = rule)
  out <- list(In = bwfit$names.kept)
  
}
namekept <- function(selectvar, xval = x.val){
  name.short <- names(attr(xval,"contrasts"))
  # name.short <- names(attr(x.val,"contrasts"))
  # Modify variable name long -> short
  for(i in name.short){
    pos <- grep(i, selectvar)
    if (!is.na(pos[1])) selectvar[pos] <- i
  }
  name.kept <- unique(selectvar)
  return(name.kept)
}
#### bw bootstrap and frequency
bwbf <- function(data, n, B){
  k <- by(data = data, INDICES = data$.imp,FUN = function(x){
    index <- sample(n, n*B, replace = T)
    dim(index) <- c(n,B) # matrix
    temp <- NULL
    for(i in 1:B){
      cat("\r", i, "of", B) 
      flush.console()
      boot.data <- x[index[,i],]
      temp[i] <- list(selectlrm(formula = formula, data = boot.data, rule = "aic")$In)
      
    }
    vars <- table(unlist(temp))
    name.vars <- names(vars)
    Tab1 <- matrix(100 * as.vector(vars) / B, dimnames = list(name.vars, "(%)"))
    Tab2 <- Tab1[order(Tab1[,1], decreasing = T),, drop = F]
    return(Tab2)
  })
  Rows <- unique(unlist(lapply(k, rownames)))
  myMat <- matrix(0, nrow = length(Rows), ncol = length(k), 
                  dimnames = list(Rows))
  for (i in seq_along(k)) {
    myMat[rownames(k[[i]]), i] <- k[[i]]
  }
  
  return(myMat)
  
}
refit <- function(data,coef.est){
  x.train <-model.matrix(~ Age + Sex + Weight + Convulsion +
                           TBMGrade + Prev_TB + FocalSign + Temp + Dex + Sodium +  
                           CSF_Lymp_Count.log2 + CSF_Pro.log2 + Glu + CSF_BGlu_Ratio.log2 + 
                           HistDay.log2 + CXR_Miliary + Cohort, data = data)
  data$score <- x.train[,names(coef.est)]%*%matrix(coef.est,ncol = 1)
  fit <- glm(Evdead ~ score, data = data, family = binomial)
  
  return(coef = fit$coefficients)
}
refit.mi <- function(data,coef.est){
  k <- by(data, INDICES = data$.imp, FUN = function(x){
    fit <- refit(data = x, coef.est = coef.est)
    return(fit)
  }) # return intercept and score
  tmp.mat <- Reduce(cbind,k)
  coef.mat <- rowMeans(tmp.mat)
}

##### Las bootstrap and frequency
lasbf <- function(data, n, B, lambda.1se = TRUE){
  k <- by(data = data, INDICES = data$.imp,FUN = function(x){
    index <- sample(n, n*B, replace = T)
    dim(index) <- c(n,B) # matrix
    temp <- NULL
    for(i in 1:B){
      cat("\r", i, "of", B) 
      flush.console()
      boot.data <- x[index[,i],]
      xx <- model.matrix(~ Age + Sex + Weight + Convulsion +
                           TBMGrade + Prev_TB + FocalSign + Temp + Dex + Sodium +  
                           CSF_Lymp_Count.log2 + CSF_Pro.log2 + Glu + CSF_BGlu_Ratio.log2 + 
                           HistDay.log2 + CXR_Miliary + Cohort, boot.data)[,-1] # exclude the intercept
      cv.fit <- cv.glmnet(x = xx, 
                          y = boot.data$Evdead,
                          family = "binomial", nfolds = 10, alpha = 1)
      if (lambda.1se){
        best.lamb <- cv.fit$lambda.1se
      }else{
        best.lamb <- cv.fit$lambda.min
      }
      
      cof <- coef(cv.fit$glmnet.fit, s = best.lamb)
      temp[i] <- list(rownames(cof)[which(cof != 0)])
    }
    vars <- table(unlist(temp))
    name.vars <- names(vars)
    Tab1 <- matrix(100 * as.vector(vars) / B, dimnames = list(name.vars, "(%)"))
    Tab2 <- Tab1[order(Tab1[,1], decreasing = T),, drop = F]
    return(Tab2)
  })
  Rows <- unique(unlist(lapply(k, rownames)))
  myMat <- matrix(0, nrow = length(Rows), ncol = length(k), 
                  dimnames = list(Rows))
  for (i in seq_along(k)) {
    myMat[rownames(k[[i]]), i] <- k[[i]]
  }
  
  return(myMat)
  
}

# averaging--------------
lass.ave <- function(data, m = m, lambda.1se = TRUE){
  k <- by(data, INDICES = data$.imp, FUN = function(x){
    xx <- model.matrix(~ Age + Sex + Weight + Convulsion +
                         TBMGrade + Prev_TB + FocalSign + Temp + Dex + Sodium +  
                         CSF_Lymp_Count.log2 + CSF_Pro.log2 + Glu + CSF_BGlu_Ratio.log2 + 
                         HistDay.log2 + CXR_Miliary + Cohort, x)[,-1] # exclude the intercept
    cv.fit <- cv.glmnet(x = xx, 
                        y = x$Evdead,
                        family = "binomial", nfolds = 10, alpha = 1)
    if (lambda.1se){
      best.lamb <- cv.fit$lambda.1se
    }else{
      best.lamb <- cv.fit$lambda.min
    }
    
    cof <- coef(cv.fit$glmnet.fit, s = best.lamb)
    return(cof)
  })
  tmp.mat <- Reduce(cbind,k)
  coef.mat <- rowMeans(tmp.mat)
  tab <- apply(tmp.mat,1,function(j){sum(j!=0)}/m*100)
  return(list(coef = coef.mat, Tab = tab))
}

# stack -------------------------
mycv.glmnet <- function (x, y, weights, m, offset = NULL, lambda = NULL, 
                         type.measure = c("mse", "deviance", "class", "auc", "mae"), nfolds = 10, foldid, 
                         grouped = TRUE, keep = FALSE, parallel = FALSE, ...) 
{
  if (missing(type.measure)) 
    type.measure = "default"
  else type.measure = match.arg(type.measure)
  if (!is.null(lambda) && length(lambda) < 2) 
    stop("Need more than one value of lambda for cv.glmnet")
  N = nrow(x)
  if (missing(weights)) 
    weights = rep(1, N)
  else weights = as.double(weights)
  y = drop(y)
  glmnet.call = match.call(expand.dots = TRUE)
  which = match(c("type.measure", "nfolds", "foldid", "grouped", 
                  "keep"), names(glmnet.call), F)
  if (any(which)) 
    glmnet.call = glmnet.call[-which]
  glmnet.call[[1]] = as.name("glmnet")
  glmnet.object = glmnet(x, y, weights = weights, offset = offset, 
                         lambda = lambda, ...)
  glmnet.object$call = glmnet.call
  is.offset = glmnet.object$offset
  ###Next line is commented out so each call generates its own lambda sequence
  # lambda=glmnet.object$lambda
  if (inherits(glmnet.object, "multnet") && !glmnet.object$grouped) {
    nz = predict(glmnet.object, type = "nonzero")
    nz = sapply(nz, function(x) sapply(x, length))
    nz = ceiling(apply(nz, 1, median))
  }
  else nz = sapply(predict(glmnet.object, type = "nonzero"), 
                   length)
  if (missing(foldid)) {
    #################################################################
    # modify from here to select the same patient in each cv
    #################################################################
    foldid_short = sample(rep(seq(nfolds), length = N/m))
    foldid <- rep(foldid_short,m)
    
  }
  ############# end modification ###########
  else nfolds = max(foldid)
  if (nfolds < 3) 
    stop("nfolds must be bigger than 3; nfolds=10 recommended")
  outlist = as.list(seq(nfolds))
  if (parallel) {
    #  if (parallel && require(foreach)) {
    outlist = foreach(i = seq(nfolds), .packages = c("glmnet")) %dopar% 
    {
      which = foldid == i
      if (is.matrix(y)) 
        y_sub = y[!which, ]
      else y_sub = y[!which]
      if (is.offset) 
        offset_sub = as.matrix(offset)[!which, ]
      else offset_sub = NULL
      glmnet(x[!which, , drop = FALSE], y_sub, lambda = lambda, 
             offset = offset_sub, weights = weights[!which], 
             ...)
    }
  }
  else {
    for (i in seq(nfolds)) {
      which = foldid == i
      if (is.matrix(y)) 
        y_sub = y[!which, ]
      else y_sub = y[!which]
      if (is.offset) 
        offset_sub = as.matrix(offset)[!which, ]
      else offset_sub = NULL
      outlist[[i]] = glmnet(x[!which, , drop = FALSE], 
                            y_sub, lambda = lambda, offset = offset_sub, 
                            weights = weights[!which], ...)
    }
  }
  
  
  fun = paste("cv", class(glmnet.object)[[1]], sep = ".")
  lambda = glmnet.object$lambda
  cvstuff = do.call(fun, list(outlist, lambda, x, y, weights, 
                              offset, foldid, type.measure, grouped, keep))
  cvm = cvstuff$cvm
  cvsd = cvstuff$cvsd
  nas=is.na(cvsd)
  if(any(nas)){
    lambda=lambda[!nas]
    cvm=cvm[!nas]
    cvsd=cvsd[!nas]
    nz=nz[!nas]
  }
  cvname = cvstuff$name
  out = list(lambda = lambda, cvm = cvm, cvsd = cvsd, cvup = cvm + 
               cvsd, cvlo = cvm - cvsd, nzero = nz, name = cvname, glmnet.fit = glmnet.object)
  if (keep) 
    out = c(out, list(fit.preval = cvstuff$fit.preval, foldid = foldid))
  lamin=if(cvname=="AUC")getmin(lambda,-cvm,cvsd)
  else getmin(lambda, cvm, cvsd)
  obj = c(out, as.list(lamin))
  class(obj) = "cv.glmnet"
  return(obj)
}

stacklas <- function(data,m, lambda.1se = TRUE){
  xx <- model.matrix(~ Age + Sex + Weight + Convulsion +
                       TBMGrade + Prev_TB + FocalSign + Temp + Dex + Sodium +  
                       CSF_Lymp_Count.log2 + CSF_Pro.log2 + Glu + CSF_BGlu_Ratio.log2 + 
                       HistDay.log2 + CXR_Miliary + Cohort, data) #include the intercept
  cv.fit <- mycv.glmnet(x = xx[,-1], 
                        y = data$Evdead,
                        family = "binomial", nfolds = 10, alpha = 1, 
                        m = m)
  if (lambda.1se){
    best.lamb <- cv.fit$lambda.1se
  }else{
    best.lamb <- cv.fit$lambda.min
  }
  cof <- coef(cv.fit$glmnet.fit, s = best.lamb)
  cof_select <- rownames(cof)[which(cof != 0)]
  # pred <- xx%*%cof
  
  return(list(select.var = cof_select, coef = cof))
}

stacklas.weight <- function(data,m,dmiss = dmiss, p = p, lambda.1se = TRUE){
  weights <- NA; frac <- NA
  for(i in 1:n){ frac[i] <- (p-sum(is.na(dmiss[i,])))/p}
  weights <- rep(frac/m,m)
  xx <- model.matrix(~ Age + Sex + Weight + Convulsion +
                       TBMGrade + Prev_TB + FocalSign + Temp + Dex + Sodium +  
                       CSF_Lymp_Count.log2 + CSF_Pro.log2 + Glu + CSF_BGlu_Ratio.log2 + 
                       HistDay.log2 + CXR_Miliary + Cohort, data) #include the intercept
  cv.fit <- mycv.glmnet(x = xx[,-1], 
                        y = data$Evdead,
                        family="binomial",
                        nfolds = 10, 
                        alpha = 1, 
                        m = m,
                        weights = weights)
  
  if (lambda.1se){
    best.lamb <- cv.fit$lambda.1se
  }else{
    best.lamb <- cv.fit$lambda.min
  }
  cof <- coef(cv.fit$glmnet.fit, s = best.lamb)
  cof_select <- rownames(cof)[which(cof != 0)]
  # pred <- xx%*%cof
  
  return(list(select.var = cof_select, coef = cof))
}

# Function for calculating predictive performance on each MI 
brier.mi <- function(data = data, final.fit = fit){
  k <-  by(data = data, INDICES = data$.imp,FUN = function(x){
    x.val <- model.matrix(~Age + Sex + Weight + Convulsion +
                            TBMGrade + Prev_TB + FocalSign + Temp + Dex + Sodium +  
                            CSF_Lymp_Count.log2 + CSF_Pro.log2 + Glu + CSF_BGlu_Ratio.log2 + 
                            HistDay.log2 + CXR_Miliary + Cohort,data = x[,-c(1,2)])
    pred <- x.val[,names(final.fit)]%*%final.fit
    brier.i <- BrierScore(plogis(pred), resp = x$Evdead)
  })
  return(mean(unlist(k)))
}
auc.mi <- function(data = data, final.fit = fit){
  k <-  by(data = data, INDICES = data$.imp,FUN = function(x){
    x.val <- model.matrix(~Age + Sex + Weight + Convulsion +
                            TBMGrade + Prev_TB + FocalSign + Temp + Dex + Sodium +  
                            CSF_Lymp_Count.log2 + CSF_Pro.log2 + Glu + CSF_BGlu_Ratio.log2 + 
                            HistDay.log2 + CXR_Miliary + Cohort,data = x[,-c(1,2)])
    pred <- x.val[,names(final.fit)]%*%final.fit
    auc <- Cstat(plogis(pred), resp = x$Evdead)
  })
  return(mean(unlist(k)))
}


# score
brier.mi.score <- function(data = data, coef = lasave$coef, scale.par = scale.par){
  k <-  by(data = data, INDICES = data$.imp,FUN = function(x){
    x.val <- model.matrix(~Age + Sex + Weight + Convulsion +
                            TBMGrade + Prev_TB + FocalSign + Temp + Dex + Sodium +  
                            CSF_Lymp_Count.log2 + CSF_Pro.log2 + Glu + CSF_BGlu_Ratio.log2 + 
                            HistDay.log2 + CXR_Miliary + Cohort,data = x[,-c(1,2)])
    val.score <- cbind(1,x.val[,names(coef)] %*% matrix(coef,ncol = 1))
    newpred <- val.score%*%matrix(scale.par, ncol = 1)
    brier.i <- BrierScore(plogis(newpred), resp = x$Evdead)
  })
  return(mean(unlist(k)))
}

auc.mi.score <- function(data = data, coef = lasave$coef, scale.par = scale.par){
  k <-  by(data = data, INDICES = data$.imp,FUN = function(x){
    x.val <- model.matrix(~Age + Sex + Weight + Convulsion +
                            TBMGrade + Prev_TB + FocalSign + Temp + Dex + Sodium +  
                            CSF_Lymp_Count.log2 + CSF_Pro.log2 + Glu + CSF_BGlu_Ratio.log2 + 
                            HistDay.log2 + CXR_Miliary + Cohort,data = x[,-c(1,2)])
    val.score <- cbind(1,x.val[,names(coef)] %*% matrix(coef,ncol = 1))
    newpred <- val.score%*%matrix(scale.par, ncol = 1)
    brier.i <- Cstat(plogis(newpred), resp = x$Evdead)
  })
  return(mean(unlist(k)))
}
