# Supplementary material for: A comparison of model selection methods for prediction in the presence of multiply imputed data
Source: Biom J. 2018 Oct 23;61(2):343–56. doi: 10.1002/bimj.201700232 (PMC6492211; doi:10.1002/bimj.201700232)
Supplement: Supplementary file 1 — Supplementary Material [file BIMJ-61-343-s001.zip › Code-submission/case-study/Generating-plot-realdata.R]

#####################
# 3. TBM data --------------------
####################
rm(list = ls())
library(rlist)
library(tidyverse)
library(grid)
library(gridExtra)
library(knitr)
library(RColorBrewer)
load("data/Realdata_result.RData")


# Set up --------------

myColors <- c("#000000", "#E69F00", "#56B4E9", "#009E73", "#D55E00", "#CC79A7")
names(myColors) <- c("No selection","Variable selection on bootstrap data",
                     "Recalibration by score",
                     "Recalibration by variable","No recalibration")
colScale <- scale_colour_manual(name = "Model",values = myColors)

myshape <- c(1,19,17,15,2,0,8,4)
names(myshape) <- c("No selection",
                    "Backward-Variable selection on bootstrap data",
                    "Optimal lambda-Variable selection on bootstrap data",
                    "1se lambda-Variable selection on bootstrap data",
                    "Optimal lambda-No recalibration",
                    "1se lambda-No recalibration",
                    "1se lambda-Recalibration by score",
                    "1se lambda-Recalibration by variable")
shapeScale <- scale_shape_manual(name = "Model",
                                 values = myshape)

myline <- c("solid", "longdash", "dotted")
names(myline) <- levels(c("EPV5", "EP10", "EPV15"))
linescale <- scale_linetype_manual(name = "EPV",
                                   values = myline,
                                   na.value = "blank")

# functions
empSE <- function(obj.v, nsim = BB){
  mean.value <- mean(obj.v)
  empse <- sqrt(1/(nsim-1)*sum((obj.v - mean.value)^2))
  empse
}
auc.extract <- function(object){
  method.name <- c("M1", "M2", "M2o", 
                   "M3", "M3a", "M3b", "M3o", "M3ao", "M3bo",
                   "M4", "M4a", "M4b", "M4o", "M4ao", "M4bo",
                   "M5", "M5a", "M5b", "M5o", "M5ao", "M5bo",
                   "M6", "M6a", "M6b", "M6o", "M6ao", "M6bo","full" )
  
  # matrix result for AUC 
  tmp <- apply(object, 2, function(x) list.map(x, auc.opp))
  tmp1 <- do.call(cbind, tmp)
  auc.mat <- matrix(unlist(tmp1), ncol = BB, nrow = nrow(r), dimnames = list(dimnames(tmp1)[[1]],NULL))
  
  plot.data <- data.frame(method = dimnames(tmp1)[[1]],
                          auc.ave = rowMeans(auc.mat),
                          auc.se = apply(auc.mat,1,function(x) empSE(x)))
  plot.data$method <- factor(plot.data$method, levels = method.name)
  
  
  return(plot.data)
}
brier.extract <- function(object){
  method.name <- c("M1", "M2", "M2o", 
                   "M3", "M3a", "M3b", "M3o", "M3ao", "M3bo",
                   "M4", "M4a", "M4b", "M4o", "M4ao", "M4bo",
                   "M5", "M5a", "M5b", "M5o", "M5ao", "M5bo",
                   "M6", "M6a", "M6b", "M6o", "M6ao", "M6bo","full" )
  
  # matrix result for AUC 
  tmp <- apply(object, 2, function(x) list.map(x, brier.opp))
  tmp1 <- do.call(cbind, tmp)
  brier.mat <- matrix(unlist(tmp1), ncol = BB, nrow = nrow(r), dimnames = list(dimnames(tmp1)[[1]],NULL))
  
  plot.data <- data.frame(method = dimnames(tmp1)[[1]],
                          brier.ave = rowMeans(brier.mat),
                          brier.se = apply(brier.mat,1,function(x) empSE(x)))
  plot.data$method <- factor(plot.data$method, levels = method.name)
  
  
  return(plot.data)
}
auc.app <- c(M1$auc,
             M2$auc,
             M3$auc,
             M3a$auc,
             M3b$auc,
             M4$auc,
             M4a$auc,
             M4b$auc,
             M5$auc,
             M5a$auc,
             M5b$auc,
             M6$auc,
             M6a$auc,
             M6b$auc,
             M2o$auc,
             M3o$auc,
             M3ao$auc,
             M3bo$auc,
             M4o$auc,
             M4ao$auc,
             M4bo$auc,
             M5o$auc,
             M5ao$auc,
             M5bo$auc,
             M6o$auc,
             M6ao$auc,
             M6bo$auc,
             full$auc
)
auc.dat <- auc.extract(r)

brier.app <- c(M1$brier,
               M2$brier,
               M3$brier,
               M3a$brier,
               M3b$brier,
               M4$brier,
               M4a$brier,
               M4b$brier,
               M5$brier,
               M5a$brier,
               M5b$brier,
               M6$brier,
               M6a$brier,
               M6b$brier,
               M2o$brier,
               M3o$brier,
               M3ao$brier,
               M3bo$brier,
               M4o$brier,
               M4ao$brier,
               M4bo$brier,
               M5o$brier,
               M5ao$brier,
               M5bo$brier,
               M6o$brier,
               M6ao$brier,
               M6bo$brier,
               full$brier
)
brier.dat <- brier.extract(r)

#############################################################
# Figure 4: TBM data --------------------------------
#############################################################
#brier
brier.dat <- brier.extract(r)
plot.dat <- data.frame(method = brier.dat$method,
                       brier.ave = brier.app - brier.dat$brier.ave, 
                       brier.se = brier.dat$brier.se)
plot.dat <- plot.dat %>% mutate(lambda = ifelse(method == "M1","Backward",
                                                ifelse(grepl("o", method), "Optimal lambda",
                                                       "1se lambda")),
                                modd = ifelse(grepl("full", method),"No selection",
                                              ifelse(grepl("1", method), "Variable selection on bootstrap data",
                                                     ifelse(grepl("2", method), "Variable selection on bootstrap data",
                                                            ifelse(grepl("a", method),"Recalibration by score",
                                                                   ifelse(grepl("b", method),"Recalibration by variable",
                                                                          "No recalibration"))))),        
                                comb = ifelse(method == "full", modd,
                                              paste0(lambda,"-",modd))) %>% 
  filter(!method %in% c("M3ao","M3bo",
                        "M4ao","M4bo",
                        "M5ao","M5bo",
                        "M6ao","M6bo"))

plot.dat$modd <- factor(plot.dat$modd, levels = c("No selection","Variable selection on bootstrap data",
                                                  "Recalibration by score",
                                                  "Recalibration by variable","No recalibration"))
plot.dat$comb <- factor(plot.dat$comb, levels = c("No selection",
                                                  "Backward-Variable selection on bootstrap data",
                                                  "Optimal lambda-Variable selection on bootstrap data",
                                                  "1se lambda-Variable selection on bootstrap data",
                                                  "Optimal lambda-No recalibration",
                                                  "1se lambda-No recalibration",
                                                  "1se lambda-Recalibration by score",
                                                  "1se lambda-Recalibration by variable"
))
plot.dat$method2 <- gsub("o","",plot.dat$method)
plot.dat$method2 <- gsub("b","",plot.dat$method2)
plot.dat$method2 <- gsub("a","",plot.dat$method2)

p1 <- ggplot(plot.dat, aes(x = method2, y = brier.ave, group = 1)) +  
  geom_point(aes(shape = comb), size = 3) + 
  xlab("Method") + ylab("Brier score")+
  shapeScale + 
  theme_bw(base_size = 15)+
  theme(legend.position = "top", 
        legend.box = "vertical", 
        legend.box.spacing = unit(0.5, "cm"),
        legend.spacing.y = unit(0.1, "cm"),
        legend.text=element_text(size=14),
        strip.text = element_text(size = 14),
        axis.title = element_text(size = 14),
        axis.text = element_text(size = 14)
  ) + 
  scale_x_discrete(labels = c("FULL","BBeF","BLaF","SepAv","SepAvF","Stack","StackW")) +
  guides(shape=guide_legend(nrow=4, byrow=TRUE))
# +  geom_text(aes(label = round(brier.ave,3)), hjust = 2)


# AUC
auc.dat <- auc.extract(r)
plot.dat <- data.frame(method = auc.dat$method,
                       auc.ave = auc.app - auc.dat$auc.ave, 
                       auc.se = auc.dat$auc.se)

plot.dat <- plot.dat %>%  mutate(lambda = ifelse(method == "M1","Backward",
                                                 ifelse(grepl("o", method), "Optimal lambda",
                                                        "1se lambda")),
                                 modd = ifelse(grepl("full", method),"No selection",
                                               ifelse(grepl("1", method), "Variable selection on bootstrap data",
                                                      ifelse(grepl("2", method), "Variable selection on bootstrap data",
                                                             ifelse(grepl("a", method),"Recalibration by score",
                                                                    ifelse(grepl("b", method),"Recalibration by variable",
                                                                           "No recalibration"))))),        
                                 comb = ifelse(method == "full", modd,
                                               paste0(lambda,"-",modd))) %>% 
  filter(!method %in% c("M3a","M3ao","M3bo",
                        "M4a","M4ao","M4bo",
                        "M5a","M5ao","M5bo",
                        "M6a","M6ao","M6bo"))

plot.dat$modd <- factor(plot.dat$modd, levels = c("No selection","Variable selection on bootstrap data",
                                                  "Recalibration by score",
                                                  "Recalibration by variable","No recalibration"))
plot.dat$comb <- factor(plot.dat$comb, levels = c("No selection",
                                                  "Backward-Variable selection on bootstrap data",
                                                  "Optimal lambda-Variable selection on bootstrap data",
                                                  "1se lambda-Variable selection on bootstrap data",
                                                  "Optimal lambda-No recalibration",
                                                  "1se lambda-No recalibration",
                                                  "1se lambda-Recalibration by score",
                                                  "1se lambda-Recalibration by variable"
))
plot.dat$method2 <- gsub("o","",plot.dat$method)
plot.dat$method2 <- gsub("b","",plot.dat$method2)

p2 <- ggplot(plot.dat, aes(x = method2, y = auc.ave, group = 1)) +  
  geom_point(aes(shape = comb),size = 3) + 
  xlab("Method") + ylab("AUC")+
  theme_bw(base_size = 15) + 
  theme(legend.text=element_text(size=12),
        strip.text = element_text(size = 14),
        axis.title = element_text(size = 14),
        axis.text = element_text(size = 14)
  ) +
  shapeScale + guides(shape = FALSE) +
  scale_x_discrete(labels = c("FULL","BBeF","BLaF","SepAv","SepAvF","Stack","StackW")) 

cairo_ps(filename = "Figure4.eps", width = 11, height = 9)
grid.arrange(p1,p2)
dev.off()
#############################################################
# Table 3: variable selection in the TBM data set
#############################################################


all <- c(M1$var,M2$var,M3b$var,
         M4b$var,M5b$var,M6b$var,M2o$var,
         M3bo$var,M4bo$var,M5bo$var,M6bo$var)

method <- c(rep("BBeF", length(M1$var)),
            rep("BLaF", length(M2$var)),
            rep("SepAv", length(M3b$var)),
            rep("SepAvF", length(M4b$var)),
            rep("Stack", length(M5b$var)),
            rep("StackW", length(M6b$var)),
            rep("BLaFo", length(M2o$var)),
            rep("SepAvo", length(M3bo$var)),
            rep("SepAvFo", length(M4bo$var)),
            rep("Stacko", length(M5bo$var)),
            rep("StackWo", length(M6bo$var))
)

d <- data.frame(variable = all, method = method)
m <- matrix(NA, ncol = length(unique(d$method)), nrow = length(unique(d$variable)))
colnames(m) <- unique(d$method)
rownames(m) <- unique(d$variable)
for(i in 1:nrow(m)){
  for(j in 1:ncol(m)){
    m[i,j] <- sum(d$variable==rownames(m)[i] & d$method == colnames(m)[j])
  }
}

kable(m[order(rowSums(m), decreasing = T),]) 
# export to latex
kable(m[order(rowSums(m), decreasing = T),], format = "latex", booktabs = T)

#############################################################
# Table S1: variable inclusion frequency for the model selection on bootstrap data methods
#############################################################
namekept_S1 <- function(selectvar, xval = x.val){
  name.short <- names(attr(xval,"contrasts"))
  # Modify variable name long -> short
  for(i in name.short){
    pos <- grep(i, selectvar)
    if (!is.na(pos[1])) selectvar[pos] <- i
  }
  # name.kept <- unique(selectvar)
  return(selectvar)
}

newt <- namekept(names(tmp2))[-1]
tmp2_new <- sapply(newt, function(x) max(tmp2[namekept_S1(names(tmp2)) == x]))

newt1 <- namekept(names(tmp3))[-1]
tmp3_new <- sapply(newt1, function(x) max(tmp3[namekept_S1(names(tmp3)) == x]))

d1 <- data.frame(method = c(rep("BBeF", length(tmp_M1)), 
                            rep("BLaF", length(newt)), 
                            rep("BLaFo", length(newt1))),
                 variable = c(names(tmp_M1), newt, newt1),
                 value = c(tmp_M1, tmp2_new, tmp3_new))
m <- matrix(NA, ncol = length(unique(d1$method)), nrow = length(unique(d1$variable)))
colnames(m) <- unique(d1$method)
rownames(m) <- unique(d1$variable)
for(i in 1:nrow(m)){
  for(j in 1:ncol(m)){
    m[i,j] <- d1$value[d1$variable==rownames(m)[i] & d1$method == colnames(m)[j]]
  }
}

kable(m[order(rowSums(m), decreasing = T),]) 
# export to latex
kable(m[order(rowSums(m), decreasing = T),], format = "latex", booktabs = T)
