# Supplementary material for: A comparison of model selection methods for prediction in the presence of multiply imputed data
Source: Biom J. 2018 Oct 23;61(2):343–56. doi: 10.1002/bimj.201700232 (PMC6492211; doi:10.1002/bimj.201700232)
Supplement: Supplementary file 1 — Supplementary Material [file BIMJ-61-343-s001.zip › Code-submission/case-study/Run_realdata_biometrical.R]

# Real data application
# Peform model selection and validation 
# based on brier score (using package pec)
# data: 951 TBM HIV negative patients
# Update: try all methods 
# date: 12 Oct 2017

# Load data -----------------
rm(list = ls())
library(survival)
library(Hmisc)
library(mgcv)
library(plyr)
library(mice)
library(rms)
library(glmnet)
library(pec)
library(rms)
library(foreach)
library(doParallel)
library(DescTools)

# Do the imputation
m = 10
set.seed(2017)
source("Funs_realdata.R")

load(file = "data/pooled_data.Rdata")

dt.hivneg <- subset(all, HIV == "No", select = c(PatID, Age, Sex, Weight, Dex, Hospital, TBMGrade,
                                                 HistDay, Prev_TB, Temp, GCS, FocalSign, Convulsion,
                                                 CNP, Hemi, Para, Sodium, CSF_WCC, CSF_Lymp_Count, CSF_Pro, 
                                                 Glu,CSF_BGlu_Ratio, Resistance, Evdead, Ttdead, CXR_Miliary,
                                                 Cohort, BGlu))
dd <- dt.hivneg[!(dt.hivneg$Evdead == 0 & dt.hivneg$Ttdead <260),]
dd$na.ttdeath <- nelsonaalen(data = dd,timevar=Ttdead,statusvar=Evdead)

imputation.dataset <- dd
predMat = (1 - diag(1, ncol(imputation.dataset)))
predMat[,1] <- predMat[1,] <- 0 ; predMat[,25] <- predMat[25,] <- 0
# do not use patid and Ttdead for imputations
system.time(data.imp <- mice(imputation.dataset, m = m, maxit = 30, 
                             predictorMatrix = predMat)) 

data.imp.long <- complete(data.imp, "long")

data.imp.long$HistDay.log2 <- log2(data.imp.long$HistDay)
data.imp.long$CSF_WCC.log2  <- log2(data.imp.long$CSF_WCC)
data.imp.long$CSF_Pro.log2  <- log2(data.imp.long$CSF_Pro)
data.imp.long$CSF_Lymp_Count.log2 <- log2(data.imp.long$CSF_Lymp_Count)
data.imp.long$Ttdead.271 <- pmin(data.imp.long$Ttdead,271)
data.imp.long$Evdead.271 <- ifelse(data.imp.long$Ttdead<=271, data.imp.long$Evdead, 0)
data.imp.long$CSF_BGlu_Ratio.log2 <- log2(data.imp.long$CSF_BGlu_Ratio)

val.dat.all <- data.imp.long

# Set up for the simulation
m = 10
B = 100
BB = 100 # number of run in model validation
n = N = dim(dd)[1]
formula <-  Evdead ~ Age + Sex + Weight + TBMGrade +
  Dex + Prev_TB + FocalSign + Temp + Convulsion + Sodium +
  CSF_Pro.log2 + CSF_BGlu_Ratio.log2 + Glu + CSF_Lymp_Count.log2 +
  HistDay.log2 + CXR_Miliary + Cohort
x.val <- model.matrix(~ Age + Sex + Weight + Convulsion +
                        TBMGrade + Prev_TB + FocalSign + Temp + Dex + Sodium +  
                        CSF_Lymp_Count.log2 + CSF_Pro.log2 + Glu + CSF_BGlu_Ratio.log2 + 
                        HistDay.log2 + CXR_Miliary + Cohort, val.dat.all)


# function from here -------------------------------------------------------------------
boot.index <- do.call("cbind", lapply(1:BB, function(b){
  sort(sample(1:N, size = N, replace = T))
}))


# Run parallel
set.seed(2017)
cl <- makeCluster(detectCores()) # take all
registerDoParallel(cl)


system.time(r <- foreach(i = 1:BB, .combine = "cbind", .packages = c('glmnet','pec','mvtnorm',"rms","mice","DescTools")) %dopar% {
  
  
  # bootstrap data with missing
  dmiss <- subset(dd[boot.index[,i],], select = c(PatID, Age, Sex, Weight, Dex, TBMGrade,
                                                  HistDay, Prev_TB, Temp, GCS, FocalSign, Convulsion,
                                                  Sodium, CSF_Lymp_Count, CSF_Pro, 
                                                  Glu,CSF_BGlu_Ratio, Evdead, Ttdead, 
                                                  CXR_Miliary, Cohort))
  #- Do the imputation step
  imputation.dataset <- dd[boot.index[,i],]
  predMat = (1 - diag(1, ncol(imputation.dataset)))
  predMat[,1] <- predMat[1,] <- 0 ; predMat[,25] <- predMat[25,] <- 0
  # do not use patid and Ttdead for imputations
  system.time(data.imp <- mice(imputation.dataset, m = m, maxit = 30, 
                               predictorMatrix = predMat, printFlag = F)) 
  data.imp.long <- mice::complete(x = data.imp,action =  "long")
  
  data.imp.long$HistDay.log2 <- log2(data.imp.long$HistDay)
  data.imp.long$CSF_WCC.log2  <- log2(data.imp.long$CSF_WCC)
  data.imp.long$CSF_Pro.log2  <- log2(data.imp.long$CSF_Pro)
  data.imp.long$CSF_Lymp_Count.log2 <- log2(data.imp.long$CSF_Lymp_Count)
  data.imp.long$Ttdead.271 <- pmin(data.imp.long$Ttdead,271)
  data.imp.long$Evdead.271 <- ifelse(data.imp.long$Ttdead<=271, data.imp.long$Evdead, 0)
  data.imp.long$CSF_BGlu_Ratio.log2 <- log2(data.imp.long$CSF_BGlu_Ratio)
  
  x.app <- model.matrix(~ Age + Sex + Weight + Convulsion +
                          TBMGrade + Prev_TB + FocalSign + Temp + Dex + Sodium +  
                          CSF_Lymp_Count.log2 + CSF_Pro.log2 + Glu + CSF_BGlu_Ratio.log2 + 
                          HistDay.log2 + CXR_Miliary + Cohort, data.imp.long)
  #- Do the model selection
  
  #-------------------------------------- BBF
  M1 <- {
    tmp <- bwbf(data = data.imp.long,n = n,B = B)
    tmp1 <- rowMeans(tmp)
    select.var <- names(tmp1)[tmp1>=50]
    name.kept <- namekept(selectvar = select.var,xval = x.val)
    
    # fit <- final.fit(select.var = name.kept,data = data.imp.long, formula = formula)
    fit1 <- final.fit.mi(select.var = name.kept,data = data.imp.long, formula = formula)
    
    brier.app <- brier.mi(data = data.imp.long, final.fit = fit1)
    brier.test <- brier.mi(data = val.dat.all, final.fit = fit1)
    brier.opp <- brier.app - brier.test
    
    auc.app <- auc.mi(data = data.imp.long, final.fit = fit1)
    auc.test <- auc.mi(data = val.dat.all, final.fit = fit1)
    auc.opp <- auc.app - auc.test
    
    list(auc.opp = auc.opp, brier.opp = brier.opp, var = name.kept)}
  
  # --------------------------------------LBF
  M2 <- {
    tmp <- lasbf(data = data.imp.long,n = n,B = B,lambda.1se = TRUE)
    tmp1 <- rowMeans(tmp)
    select.var <- names(tmp1)[tmp1>=50]
    name.kept <- namekept(selectvar = select.var,xval = x.val)[-1]
    
    # fit <- final.fit(select.var = name.kept,data = data.imp.long, formula = formula)
    fit1 <- final.fit.mi(select.var = name.kept,data = data.imp.long, formula = formula)
    brier.app <- brier.mi(data = data.imp.long, final.fit = fit1)
    brier.test <- brier.mi(data = val.dat.all, final.fit = fit1)
    brier.opp <- brier.app - brier.test
    
    auc.app <- auc.mi(data = data.imp.long, final.fit = fit1)
    auc.test <- auc.mi(data = val.dat.all, final.fit = fit1)
    auc.opp <- auc.app - auc.test
    
    list(auc.opp = auc.opp, brier.opp = brier.opp, var = name.kept)}
  
  # --------------------------------------------LBF-optimal
  M2o <- {
    tmp <- lasbf(data = data.imp.long,n = n,B = B, lambda.1se = FALSE)
    tmp1 <- rowMeans(tmp)
    select.var <- names(tmp1)[tmp1>=50]
    name.kept <- namekept(selectvar = select.var,xval = x.val)[-1]
    
    fit1 <- final.fit.mi(select.var = name.kept,data = data.imp.long, formula = formula)
    brier.app <- brier.mi(data = data.imp.long, final.fit = fit1)
    brier.test <- brier.mi(data = val.dat.all, final.fit = fit1)
    brier.opp <- brier.app - brier.test
    
    auc.app <- auc.mi(data = data.imp.long, final.fit = fit1)
    auc.test <- auc.mi(data = val.dat.all, final.fit = fit1)
    auc.opp <- auc.app - auc.test
    
    list(auc.opp = auc.opp, brier.opp = brier.opp, var = name.kept)}
  
  # ----------------------------------------------Averaging and refit
  lasave <- lass.ave(data = data.imp.long,m = m, lambda.1se = TRUE)
  
  ## Average
  M3 <- {
    tmp <- lasave$coef
    
    brier.app <- brier.mi(data = data.imp.long, final.fit = tmp)
    brier.test <- brier.mi(data = val.dat.all, final.fit = tmp)
    brier.opp <- brier.app - brier.test
    
    auc.app <- auc.mi(data = data.imp.long, final.fit = tmp)
    auc.test <- auc.mi(data = val.dat.all, final.fit = tmp)
    auc.opp <- auc.app - auc.test
    
    list(auc.opp = auc.opp, brier.opp = brier.opp)
  }
  
  ## average and refit by score
  M3a <- {
    # refit the score on each MI dataset
    # scale.par <- refit(data = data.imp.long,coef.est = lasave$coef)
    scale.par <- refit.mi(data = data.imp.long,coef.est = lasave$coef)
    
    brier.app <- brier.mi.score(data = data.imp.long, coef = lasave$coef, scale.par = scale.par)
    brier.test <- brier.mi.score(data = val.dat.all, coef = lasave$coef, scale.par = scale.par)
    brier.opp <- brier.app - brier.test
    
    auc.app <- auc.mi.score(data = data.imp.long, coef = lasave$coef, scale.par = scale.par)
    auc.test <- auc.mi.score(data = val.dat.all, coef = lasave$coef, scale.par = scale.par)
    auc.opp <- auc.app - auc.test
    
    
    list(auc.opp = auc.opp, brier.opp = brier.opp)
    
  }
  
  ## average and refit by variables 
  M3b <- {
    tmp <- lasave$coef
    select.var <- names(tmp[tmp!=0])
    name.kept <- namekept(selectvar = select.var)[-1]
    
    fit <- final.fit.mi(select.var = name.kept,data = data.imp.long, formula = formula)
    
    brier.app <- brier.mi(data = data.imp.long, final.fit = fit)
    brier.test <- brier.mi(data = val.dat.all, final.fit = fit)
    brier.opp <- brier.app - brier.test
    
    auc.app <- auc.mi(data = data.imp.long, final.fit = fit)
    auc.test <- auc.mi(data = val.dat.all, final.fit = fit)
    auc.opp <- auc.app - auc.test
    list(auc.opp = auc.opp, brier.opp = brier.opp, var = name.kept)
  }
  # lasso +  ave only variable which is selected >50
  ### no calibration
  M4 <- {
    tmp <- lasave$Tab
    
    select.var <- names(tmp[tmp>=50])
    name.kept <- namekept(selectvar = select.var)
    
    tmp1 <- lasave$coef[which(tmp>=50)]
    
    brier.app <- brier.mi(data = data.imp.long, final.fit = tmp1)
    brier.test <- brier.mi(data = val.dat.all, final.fit = tmp1)
    brier.opp <- brier.app - brier.test
    
    auc.app <- auc.mi(data = data.imp.long, final.fit = tmp1)
    auc.test <- auc.mi(data = val.dat.all, final.fit = tmp1)
    auc.opp <- auc.app - auc.test
    
    
    list(auc.opp = auc.opp, brier.opp = brier.opp)
    
  }
  
  ### recal by score
  M4a <- {
    tmp <- lasave$Tab
    # refit the score on each MI dataset
    scale.par <- refit.mi(data = data.imp.long,coef.est = lasave$coef[which(tmp>=50)])
    
    brier.app <- brier.mi.score(data = data.imp.long, coef = lasave$coef[which(tmp>=50)], scale.par = scale.par)
    brier.test <- brier.mi.score(data = val.dat.all, coef = lasave$coef[which(tmp>=50)], scale.par = scale.par)
    brier.opp <- brier.app - brier.test
    
    auc.app <- auc.mi.score(data = data.imp.long, coef = lasave$coef[which(tmp>=50)], scale.par = scale.par)
    auc.test <- auc.mi.score(data = val.dat.all, coef = lasave$coef[which(tmp>=50)], scale.par = scale.par)
    auc.opp <- auc.app - auc.test
    
    
    list(auc.opp = auc.opp, brier.opp = brier.opp)
  }
  
  ### lasso + ave only variable which is selected > 50 + refit by selected variable 
  
  M4b <- {
    tmp <- lasave$Tab
    select.var <- names(tmp[tmp>=50])
    name.kept <- namekept(selectvar = select.var)[-1]
    
    fit1 <- final.fit.mi(select.var = name.kept,data = data.imp.long, formula = formula)
    brier.app <- brier.mi(data = data.imp.long, final.fit = fit1)
    brier.test <- brier.mi(data = val.dat.all, final.fit = fit1)
    brier.opp <- brier.app - brier.test
    
    auc.app <- auc.mi(data = data.imp.long, final.fit = fit1)
    auc.test <- auc.mi(data = val.dat.all, final.fit = fit1)
    auc.opp <- auc.app - auc.test
    
    list(auc.opp = auc.opp, brier.opp = brier.opp, var = name.kept)}
  
  # -----------------------------------------Averaging and refit; optimal lambda
  lasaveo <- lass.ave(data = data.imp.long,m = m, lambda.1se = FALSE)
  
  ## Average
  M3o <- {
    tmp <- lasaveo$coef
    brier.app <- brier.mi(data = data.imp.long, final.fit = tmp)
    brier.test <- brier.mi(data = val.dat.all, final.fit = tmp)
    brier.opp <- brier.app - brier.test
    
    auc.app <- auc.mi(data = data.imp.long, final.fit = tmp)
    auc.test <- auc.mi(data = val.dat.all, final.fit = tmp)
    auc.opp <- auc.app - auc.test
    
    list(auc.opp = auc.opp, brier.opp = brier.opp)
  }
  
  ## average and refit by score
  M3ao <- {
    # refit the score on each MI dataset
    scale.par <- refit(data = data.imp.long,coef.est = lasaveo$coef)
    
    # linear prediction
    brier.app <- brier.mi.score(data = data.imp.long, coef = lasave$coef, scale.par = scale.par)
    brier.test <- brier.mi.score(data = val.dat.all, coef = lasave$coef, scale.par = scale.par)
    brier.opp <- brier.app - brier.test
    
    auc.app <- auc.mi.score(data = data.imp.long, coef = lasave$coef, scale.par = scale.par)
    auc.test <- auc.mi.score(data = val.dat.all, coef = lasave$coef, scale.par = scale.par)
    auc.opp <- auc.app - auc.test
    
    list(auc.opp = auc.opp, brier.opp = brier.opp)
    
  }
  
  ## average and refit by variables 
  M3bo <- {
    tmp <- lasaveo$coef
    select.var <- names(tmp[tmp!=0])
    name.kept <- namekept(selectvar = select.var)[-1]
    
    fit <- final.fit.mi(select.var = name.kept,data = data.imp.long, formula = formula)
    
    brier.app <- brier.mi(data = data.imp.long, final.fit = fit)
    brier.test <- brier.mi(data = val.dat.all, final.fit = fit)
    brier.opp <- brier.app - brier.test
    
    auc.app <- auc.mi(data = data.imp.long, final.fit = fit)
    auc.test <- auc.mi(data = val.dat.all, final.fit = fit)
    auc.opp <- auc.app - auc.test
    
    list(auc.opp = auc.opp, brier.opp = brier.opp, var = name.kept)
  }
  # lasso +  ave only variable which is selected >50
  ### no calibration
  M4o <- {
    tmp <- lasaveo$Tab
    
    select.var <- names(tmp[tmp>=50])
    name.kept <- namekept(selectvar = select.var)
    
    tmp1 <- lasaveo$coef[which(tmp>=50)]
    
    brier.app <- brier.mi(data = data.imp.long, final.fit = tmp1)
    brier.test <- brier.mi(data = val.dat.all, final.fit = tmp1)
    brier.opp <- brier.app - brier.test
    
    auc.app <- auc.mi(data = data.imp.long, final.fit = tmp1)
    auc.test <- auc.mi(data = val.dat.all, final.fit = tmp1)
    auc.opp <- auc.app - auc.test
    
    list(auc.opp = auc.opp, brier.opp = brier.opp)
    
  }
  
  ### recal by score
  M4ao <- {
    tmp <- lasaveo$Tab
    # refit the score on each MI dataset
    scale.par <- refit(data = data.imp.long,coef.est = lasaveo$coef[which(tmp>=50)])
    
    brier.app <- brier.mi.score(data = data.imp.long, coef = lasave$coef[which(tmp>=50)], scale.par = scale.par)
    brier.test <- brier.mi.score(data = val.dat.all, coef = lasave$coef[which(tmp>=50)], scale.par = scale.par)
    brier.opp <- brier.app - brier.test
    
    auc.app <- auc.mi.score(data = data.imp.long, coef = lasave$coef[which(tmp>=50)], scale.par = scale.par)
    auc.test <- auc.mi.score(data = val.dat.all, coef = lasave$coef[which(tmp>=50)], scale.par = scale.par)
    auc.opp <- auc.app - auc.test
    
    
    list(auc.opp = auc.opp, brier.opp = brier.opp)
  }
  
  ### lasso + ave only variable which is selected > 50 + refit by selected variable 
  
  M4bo <- {
    tmp <- lasaveo$Tab
    select.var <- names(tmp[tmp>=50])
    name.kept <- namekept(selectvar = select.var)[-1]
    
    fit1 <- final.fit.mi(select.var = name.kept,data = data.imp.long, formula = formula)
    brier.app <- brier.mi(data = data.imp.long, final.fit = fit1)
    brier.test <- brier.mi(data = val.dat.all, final.fit = fit1)
    brier.opp <- brier.app - brier.test
    
    auc.app <- auc.mi(data = data.imp.long, final.fit = fit1)
    auc.test <- auc.mi(data = val.dat.all, final.fit = fit1)
    auc.opp <- auc.app - auc.test
    
    list(auc.opp = auc.opp, brier.opp = brier.opp, var = name.kept)}
  
  #-------------------------------------- stack
  stack_las <- stacklas(data = data.imp.long, m = m,lambda.1se = TRUE)
  
  ### no recal
  M5 <- {
    tmp <- rowMeans(stack_las$coef)
    
    brier.app <- brier.mi(data = data.imp.long, final.fit = tmp)
    brier.test <- brier.mi(data = val.dat.all, final.fit = tmp)
    brier.opp <- brier.app - brier.test
    
    auc.app <- auc.mi(data = data.imp.long, final.fit = tmp)
    auc.test <- auc.mi(data = val.dat.all, final.fit = tmp)
    auc.opp <- auc.app - auc.test
    
    list(auc.opp = auc.opp, brier.opp = brier.opp)
    
  }
  
  ### recal by score
  M5a <- {
    
    tmp <- rowMeans(stack_las$coef)
    scale.par <- refit.mi(data = data.imp.long,coef.est = tmp)
    
    brier.app <- brier.mi.score(data = data.imp.long, coef = tmp, scale.par = scale.par)
    brier.test <- brier.mi.score(data = val.dat.all, coef = tmp, scale.par = scale.par)
    brier.opp <- brier.app - brier.test
    
    auc.app <- auc.mi.score(data = data.imp.long, coef = tmp, scale.par = scale.par)
    auc.test <- auc.mi.score(data = val.dat.all, coef = tmp, scale.par = scale.par)
    auc.opp <- auc.app - auc.test
    
    list(auc.opp = auc.opp, brier.opp = brier.opp)
  }
  
  ### recal by selected variable 
  M5b <- {
    select.var <- stack_las$select.var
    name.kept <- namekept(selectvar = select.var)[-1]
    
    fit <- final.fit.mi(select.var = name.kept,data = data.imp.long, formula = formula)
    
    brier.app <- brier.mi(data = data.imp.long, final.fit = fit)
    brier.test <- brier.mi(data = val.dat.all, final.fit = fit)
    brier.opp <- brier.app - brier.test
    
    auc.app <- auc.mi(data = data.imp.long, final.fit = fit)
    auc.test <- auc.mi(data = val.dat.all, final.fit = fit)
    auc.opp <- auc.app - auc.test
    list(auc.opp = auc.opp, brier.opp = brier.opp, var = name.kept)
  }
  
  # stack with weight
  
  stacklas_weight <- stacklas.weight(data = data.imp.long, m = m, dmiss = dmiss, p = 17, lambda.1se = TRUE)
  
  ## no recal
  M6 <- {
    tmp <- rowMeans(stacklas_weight$coef)
    
    brier.app <- brier.mi(data = data.imp.long, final.fit = tmp)
    brier.test <- brier.mi(data = val.dat.all, final.fit = tmp)
    brier.opp <- brier.app - brier.test
    
    auc.app <- auc.mi(data = data.imp.long, final.fit = tmp)
    auc.test <- auc.mi(data = val.dat.all, final.fit = tmp)
    auc.opp <- auc.app - auc.test
    
    list(auc.opp = auc.opp, brier.opp = brier.opp)
    
  }
  
  ## recal by score
  M6a <- {
    # recal
    tmp <- rowMeans(stacklas_weight$coef)
    scale.par <- refit.mi(data = data.imp.long,coef.est = tmp)
    
    brier.app <- brier.mi.score(data = data.imp.long, coef = tmp, scale.par = scale.par)
    brier.test <- brier.mi.score(data = val.dat.all, coef = tmp, scale.par = scale.par)
    brier.opp <- brier.app - brier.test
    
    auc.app <- auc.mi.score(data = data.imp.long, coef = tmp, scale.par = scale.par)
    auc.test <- auc.mi.score(data = val.dat.all, coef = tmp, scale.par = scale.par)
    auc.opp <- auc.app - auc.test
    
    
    list(auc.opp = auc.opp, brier.opp = brier.opp)
  }
  ## recal by selected variable 
  M6b <- {
    select.var <- stacklas_weight$select.var
    name.kept <- namekept(selectvar = select.var)[-1]
    fit <- final.fit.mi(select.var = name.kept,data = data.imp.long, formula = formula)
    
    brier.app <- brier.mi(data = data.imp.long, final.fit = fit)
    brier.test <- brier.mi(data = val.dat.all, final.fit = fit)
    brier.opp <- brier.app - brier.test
    
    auc.app <- auc.mi(data = data.imp.long, final.fit = fit)
    auc.test <- auc.mi(data = val.dat.all, final.fit = fit)
    auc.opp <- auc.app - auc.test
    
    list(auc.opp = auc.opp, brier.opp = brier.opp, var = name.kept)}
  #-------------------------------------- stack; optimal lambda
  stack_laso <- stacklas(data = data.imp.long, m = m, lambda.1se = FALSE)
  
  ### no recal
  M5o <- {
    tmp <- rowMeans(stack_laso$coef)
    
    brier.app <- brier.mi(data = data.imp.long, final.fit = tmp)
    brier.test <- brier.mi(data = val.dat.all, final.fit = tmp)
    brier.opp <- brier.app - brier.test
    
    auc.app <- auc.mi(data = data.imp.long, final.fit = tmp)
    auc.test <- auc.mi(data = val.dat.all, final.fit = tmp)
    auc.opp <- auc.app - auc.test
    
    list(auc.opp = auc.opp, brier.opp = brier.opp)
    
  }
  
  ### recal by score
  M5ao <- {
    # recal
    tmp <- rowMeans(stack_laso$coef)
    scale.par <- refit.mi(data = data.imp.long,coef.est = tmp)
    
    brier.app <- brier.mi.score(data = data.imp.long, coef = tmp, scale.par = scale.par)
    brier.test <- brier.mi.score(data = val.dat.all, coef = tmp, scale.par = scale.par)
    brier.opp <- brier.app - brier.test
    
    auc.app <- auc.mi.score(data = data.imp.long, coef = tmp, scale.par = scale.par)
    auc.test <- auc.mi.score(data = val.dat.all, coef = tmp, scale.par = scale.par)
    auc.opp <- auc.app - auc.test
    
    list(auc.opp = auc.opp, brier.opp = brier.opp)
  }
  ### recal by selected variable 
  M5bo <- {
    select.var <- stack_laso$select.var
    name.kept <- namekept(selectvar = select.var)[-1]
    
    fit <- final.fit.mi(select.var = name.kept,data = data.imp.long, formula = formula)
    
    brier.app <- brier.mi(data = data.imp.long, final.fit = fit)
    brier.test <- brier.mi(data = val.dat.all, final.fit = fit)
    brier.opp <- brier.app - brier.test
    
    auc.app <- auc.mi(data = data.imp.long, final.fit = fit)
    auc.test <- auc.mi(data = val.dat.all, final.fit = fit)
    auc.opp <- auc.app - auc.test
    list(auc.opp = auc.opp, brier.opp = brier.opp, var = name.kept)
  }
  
  # stack with weight
  
  stacklas_weighto <- stacklas.weight(data = data.imp.long, m = m, dmiss = dmiss, p = 17,lambda.1se = FALSE)
  
  ## no recal
  M6o <- {
    tmp <- rowMeans(stacklas_weighto$coef)
    
    brier.app <- brier.mi(data = data.imp.long, final.fit = tmp)
    brier.test <- brier.mi(data = val.dat.all, final.fit = tmp)
    brier.opp <- brier.app - brier.test
    
    auc.app <- auc.mi(data = data.imp.long, final.fit = tmp)
    auc.test <- auc.mi(data = val.dat.all, final.fit = tmp)
    auc.opp <- auc.app - auc.test
    
    
    list(auc.opp = auc.opp, brier.opp = brier.opp)
    
  }
  
  ## recal by score
  M6ao <- {
    tmp <- rowMeans(stacklas_weighto$coef)
    scale.par <- refit.mi(data = data.imp.long,coef.est = tmp)
    
    brier.app <- brier.mi.score(data = data.imp.long, coef = tmp, scale.par = scale.par)
    brier.test <- brier.mi.score(data = val.dat.all, coef = tmp, scale.par = scale.par)
    brier.opp <- brier.app - brier.test
    
    auc.app <- auc.mi.score(data = data.imp.long, coef = tmp, scale.par = scale.par)
    auc.test <- auc.mi.score(data = val.dat.all, coef = tmp, scale.par = scale.par)
    auc.opp <- auc.app - auc.test
    
    
    list(auc.opp = auc.opp, brier.opp = brier.opp)
  }
  ## recal by selected variable 
  M6bo <- {
    select.var <- stacklas_weighto$select.var
    name.kept <- namekept(selectvar = select.var)[-1]
    fit <- final.fit.mi(select.var = name.kept,data = data.imp.long, formula = formula)
    
    brier.app <- brier.mi(data = data.imp.long, final.fit = fit)
    brier.test <- brier.mi(data = val.dat.all, final.fit = fit)
    brier.opp <- brier.app - brier.test
    
    auc.app <- auc.mi(data = data.imp.long, final.fit = fit)
    auc.test <- auc.mi(data = val.dat.all, final.fit = fit)
    auc.opp <- auc.app - auc.test
    
    list(auc.opp = auc.opp, brier.opp = brier.opp, var = name.kept)}
  
  
  # full model
  full <- {
    full.model <- glm(Evdead ~ Age + Sex + Weight + TBMGrade +
                        Dex + Prev_TB + FocalSign + Temp + Convulsion + Sodium +
                        CSF_Pro.log2 + CSF_BGlu_Ratio.log2 + Glu + CSF_Lymp_Count.log2 +
                        HistDay.log2 + CXR_Miliary + Cohort, data = data.imp.long, family = "binomial")
    
    brier.app <- BrierScore(resp = data.imp.long$Evdead, pred = plogis(predict(full.model, newdata = data.imp.long)))
    brier.test <- BrierScore(resp = val.dat.all$Evdead, pred = plogis(predict(full.model, newdata = val.dat.all)))
    brier.opp <- brier.app - brier.test
    
    auc.app <- Cstat(resp = data.imp.long$Evdead, x = plogis(predict(full.model, newdata = data.imp.long)))
    auc.test <- Cstat(resp = val.dat.all$Evdead, x = plogis(predict(full.model, newdata = val.dat.all)))
    auc.opp <- auc.app - auc.test
    
    list(auc.opp = auc.opp, brier.opp = brier.opp)}
  
  return(list(M1 = M1,
              M2 = M2,
              M3 = M3,
              M3a = M3a,
              M3b = M3b,
              M4 = M4,
              M4a = M4a,
              M4b = M4b,
              M5 = M5,
              M5a = M5a,
              M5b = M5b,
              M6 = M6,
              M6a = M6a,
              M6b = M6b,
              M2o = M2o,
              M3o = M3o,
              M3ao = M3ao,
              M3bo = M3bo,
              M4o = M4o,
              M4ao = M4ao,
              M4bo = M4bo,
              M5o = M5o,
              M5ao = M5ao,
              M5bo = M5bo,
              M6o = M6o,
              M6ao = M6ao,
              M6bo = M6bo,
              full = full))
}
) # end of foreach for the simulation

stopCluster(cl)

# apparant estimation of all models ------------------
# load("Run_realdata.RData")
dmiss <- subset(dd, select = c(PatID, Age, Sex, Weight, Dex, TBMGrade,
                               HistDay, Prev_TB, Temp, GCS, FocalSign, Convulsion,
                               Sodium, CSF_Lymp_Count, CSF_Pro, 
                               Glu,CSF_BGlu_Ratio, Evdead, Ttdead, 
                               CXR_Miliary, Cohort))
#- Do the model selection
x.val <- model.matrix(~ Age + Sex + Weight + Convulsion +
                        TBMGrade + Prev_TB + FocalSign + Temp + Dex + Sodium +  
                        CSF_Lymp_Count.log2 + CSF_Pro.log2 + Glu + CSF_BGlu_Ratio.log2 + 
                        HistDay.log2 + CXR_Miliary + Cohort, data.imp.long)
#################### 
# 1.BBF--------------------------------
M1 <- {
  tmp <- bwbf(data = data.imp.long,n = n,B = B)
  tmp1 <- rowMeans(tmp)
  tmp_M1 <- tmp1
  select.var <- names(tmp1)[tmp1>=50]
  name.kept <- namekept(selectvar = select.var,xval = x.val)
  
  fit <- final.fit.mi(select.var = name.kept,data = data.imp.long, formula = formula)
  brier <- brier.mi(data = data.imp.long, final.fit = fit)
  
  auc <- auc.mi(data = data.imp.long, final.fit = fit)
  
  list(auc = auc, brier = brier, var = name.kept)}
# 2.LBF-----------------------------------
M2 <- {
  tmp <- lasbf(data = data.imp.long,n = n,B = B)
  tmp1 <- rowMeans(tmp)
  tmp2 <- tmp1
  select.var <- names(tmp1)[tmp1>=50]
  name.kept <- namekept(selectvar = select.var,xval = x.val)[-1]
  
  fit <- final.fit.mi(select.var = name.kept,data = data.imp.long, formula = formula)
  brier <- brier.mi(data = data.imp.long, final.fit = fit)
  
  auc <- auc.mi(data = data.imp.long, final.fit = fit)
  
  list(auc = auc, brier = brier, var = name.kept)}

# 3.LBF; optimal---------------------------
M2o <- {
  tmp <- lasbf(data = data.imp.long,n = n,B = B, lambda.1se = FALSE)
  tmp1 <- rowMeans(tmp)
  tmp3 <- tmp1
  select.var <- names(tmp1)[tmp1>=50]
  name.kept <- namekept(selectvar = select.var,xval = x.val)[-1]
  
  fit <- final.fit.mi(select.var = name.kept,data = data.imp.long, formula = formula)
  brier <- brier.mi(data = data.imp.long, final.fit = fit)
  auc <- auc.mi(data = data.imp.long, final.fit = fit)
  list(auc = auc, brier = brier, var = name.kept)}

# 4. Averaging and refit---------------------------------------------------------
lasave <- lass.ave(data = data.imp.long, m = m)

## Average
M3 <- {
  tmp <- lasave$coef
  
  brier <- brier.mi(data = data.imp.long, final.fit = tmp)
  auc <- auc.mi(data = data.imp.long, final.fit = tmp)
  
  list(auc = auc, brier = brier)
}

## average and refit by score
M3a <- {
  # refit the score on each MI dataset
  
  scale.par <- refit.mi(data = data.imp.long,coef.est = lasave$coef)
  
  # linear prediction
  brier <-  brier.mi.score(data = data.imp.long, coef = lasave$coef, scale.par = scale.par)
  auc <-  auc.mi.score(data = data.imp.long, coef = lasave$coef, scale.par = scale.par)
  list(auc = auc, brier = brier)
  
}

## average and refit by variables 

M3b <- {
  tmp <- lasave$coef
  select.var <- names(tmp[tmp!=0])
  name.kept <- namekept(selectvar = select.var)[-1]
  
  fit <- final.fit.mi(select.var = name.kept,data = data.imp.long, formula = formula)
  
  brier <- brier.mi(data = data.imp.long, final.fit = fit)
  auc <- auc.mi(data = data.imp.long, final.fit = fit)
  
  list(auc = auc, brier = brier, var = name.kept)
}

# lasso +  ave only variable which is selected >50
### no calibration
M4 <- {
  tmp <- lasave$Tab
  
  select.var <- names(tmp[tmp>=50])
  name.kept <- namekept(selectvar = select.var)
  
  tmp1 <- lasave$coef[which(tmp>=50)]
  
  brier <- brier.mi(data = data.imp.long, final.fit = tmp1)
  auc <- auc.mi(data = data.imp.long, final.fit = tmp1)
  
  
  list(auc = auc, brier = brier)
  
}

### recal by score
M4a <- {
  tmp <- lasave$Tab
  # refit the score on each MI dataset
  scale.par <- refit.mi(data = data.imp.long,coef.est = lasave$coef[which(tmp>=50)])
  
  brier <- brier.mi.score(data = data.imp.long, coef = lasave$coef[which(tmp>=50)], scale.par = scale.par)
  auc <- auc.mi.score(data = data.imp.long, coef = lasave$coef[which(tmp>=50)], scale.par = scale.par)
  
  list(auc = auc, brier = brier)
}

### lasso + ave only variable which is selected > 50 + refit by selected variable 

M4b <- {
  tmp <- lasave$Tab
  select.var <- names(tmp[tmp>=50])
  name.kept <- namekept(selectvar = select.var)[-1]
  
  fit1 <- final.fit.mi(select.var = name.kept,data = data.imp.long, formula = formula)
  brier <- brier.mi(data = data.imp.long, final.fit = fit1)
  auc <- auc.mi(data = data.imp.long, final.fit = fit1)
  
  list(auc = auc, brier = brier, var = name.kept)}

# 5.Averaging and refit ; optimal lambda-----------------------------------
lasaveo <- lass.ave(data = data.imp.long, m = m, lambda.1se = F)

## Average
M3o <- {
  tmp <- lasaveo$coef
  brier <- brier.mi(data = data.imp.long, final.fit = tmp)
  auc <- auc.mi(data = data.imp.long, final.fit = tmp)
  
  list(auc = auc, brier = brier)
}

## average and refit by score
M3ao <- {
  # refit the score on each MI dataset
  scale.par <- refit.mi(data = data.imp.long,coef.est = lasave$coef)
  
  # linear prediction
  brier <-  brier.mi.score(data = data.imp.long, coef = lasave$coef, scale.par = scale.par)
  auc <-  auc.mi.score(data = data.imp.long, coef = lasave$coef, scale.par = scale.par)
  list(auc = auc, brier = brier)
  
}

## average and refit by variables 

M3bo <- {
  tmp <- lasaveo$coef
  select.var <- names(tmp[tmp!=0])
  name.kept <- namekept(selectvar = select.var)[-1]
  fit <- final.fit.mi(select.var = name.kept,data = data.imp.long, formula = formula)
  
  brier <- brier.mi(data = data.imp.long, final.fit = fit)
  auc <- auc.mi(data = data.imp.long, final.fit = fit)
  
  list(auc = auc, brier = brier, var = name.kept)
}

# lasso +  ave only variable which is selected >50
### no calibration
M4o <- {
  tmp <- lasaveo$Tab
  
  select.var <- names(tmp[tmp>=50])
  name.kept <- namekept(selectvar = select.var)
  
  tmp1 <- lasaveo$coef[which(tmp>=50)]
  
  brier <- brier.mi(data = data.imp.long, final.fit = tmp1)
  auc <- auc.mi(data = data.imp.long, final.fit = tmp1)
  
  list(auc = auc, brier = brier)
  
}

### recal by score
M4ao <- {
  tmp <- lasaveo$Tab
  # refit the score on each MI dataset
  scale.par <- refit.mi(data = data.imp.long,coef.est = lasave$coef[which(tmp>=50)])
  
  brier <- brier.mi.score(data = data.imp.long, coef = lasave$coef[which(tmp>=50)], scale.par = scale.par)
  auc <- auc.mi.score(data = data.imp.long, coef = lasave$coef[which(tmp>=50)], scale.par = scale.par)
  list(auc = auc, brier = brier)
}

### lasso + ave only variable which is selected > 50 + refit by selected variable 

M4bo <- {
  tmp <- lasaveo$Tab
  select.var <- names(tmp[tmp>=50])
  name.kept <- namekept(selectvar = select.var)[-1]
  
  fit1 <- final.fit.mi(select.var = name.kept,data = data.imp.long, formula = formula)
  brier <- brier.mi(data = data.imp.long, final.fit = fit1)
  auc <- auc.mi(data = data.imp.long, final.fit = fit1)
  
  
  list(auc = auc, brier = brier, var = name.kept)}

# 6.stack---------------------------------------------
stack_las <- stacklas(data = data.imp.long, m = m)

### no recal
M5 <- {
  pred <- x.val%*%stack_las$coef
  
  brier <- BrierScore(resp = data.imp.long$Evdead, pred = plogis(pred@x))
  auc <- Cstat(resp = data.imp.long$Evdead, x = plogis(pred@x))
  
  list(auc = auc, brier = brier)
  
}

### recal by score
M5a <- {
  # recal
  data.imp.long$lp <- pred@x
  newfit <- glm(Evdead ~ lp, data = data.imp.long, family = "binomial")
  
  newpred <- predict(newfit, newdata = data.imp.long)
  brier <- BrierScore(resp = data.imp.long$Evdead, pred = plogis(newpred))
  auc <- Cstat(resp = data.imp.long$Evdead, x = plogis(newpred))
  
  list(auc = auc, brier = brier)
}
### recal by selected variable 
M5b <- {
  select.var <- stack_las$select.var
  name.kept <- namekept(selectvar = select.var)[-1]
  
  fit <- final.fit(select.var = name.kept,data = data.imp.long, formula = formula)
  brier <- BrierScore(resp = data.imp.long$Evdead, pred = plogis(predict(fit, newdata = data.imp.long)))
  
  auc <- Cstat(resp = data.imp.long$Evdead, x = plogis(predict(fit, newdata = data.imp.long)))
  
  list(auc = auc, brier = brier, var = name.kept)
}

# stack with weight

stacklas_weight <- stacklas.weight(data = data.imp.long, m = m, dmiss = dmiss, p = 17)

## no recal
M6 <- {
  pred <- x.val%*%stacklas_weight$coef
  brier <- BrierScore(resp = data.imp.long$Evdead, pred = plogis(pred@x))
  
  auc <- Cstat(resp = data.imp.long$Evdead, x = plogis(pred@x))
  list(auc = auc, brier = brier)
  
}

## recal by score
M6a <- {
  # recal
  data.imp.long$lp <- pred@x
  newfit <- glm(Evdead ~ lp, data = data.imp.long, family = "binomial")
  
  newpred <- predict(newfit, newdata = data.imp.long)
  brier <- BrierScore(resp = data.imp.long$Evdead, pred = plogis(newpred))
  auc<- Cstat(resp = data.imp.long$Evdead, x = plogis(newpred))
  
  list(auc = auc, brier = brier)
}
## recal by selected variable 
M6b <- {
  select.var <- stacklas_weight$select.var
  name.kept <- namekept(selectvar = select.var)[-1]
  fit <- final.fit(select.var = name.kept,data = data.imp.long, formula = formula)
  brier <- BrierScore(resp = data.imp.long$Evdead, pred = plogis(predict(fit, newdata = data.imp.long)))
  
  auc <- Cstat(resp = data.imp.long$Evdead, x = plogis(predict(fit, newdata = data.imp.long)))
  
  list(auc = auc, brier = brier, var = name.kept)}

# 7.stack; optimal lambda------------------------------------------------------------
stack_laso <- stacklas(data = data.imp.long, m = m, lambda.1se = F)

### no recal
M5o <- {
  pred <- x.val%*%stack_laso$coef
  
  brier <- BrierScore(resp = data.imp.long$Evdead, pred = plogis(pred@x))
  auc <- Cstat(resp = data.imp.long$Evdead, x = plogis(pred@x))
  
  list(auc = auc, brier = brier)
  
}

### recal by score
M5ao <- {
  # recal
  data.imp.long$lp <- pred@x
  newfit <- glm(Evdead ~ lp, data = data.imp.long, family = "binomial")
  
  newpred <- predict(newfit, newdata = data.imp.long)
  brier <- BrierScore(resp = data.imp.long$Evdead, pred = plogis(newpred))
  auc <- Cstat(resp = data.imp.long$Evdead, x = plogis(newpred))
  
  list(auc = auc, brier = brier)
}
### recal by selected variable 
M5bo <- {
  select.var <- stack_laso$select.var
  name.kept <- namekept(selectvar = select.var)[-1]
  
  fit <- final.fit(select.var = name.kept,data = data.imp.long, formula = formula)
  brier <- BrierScore(resp = data.imp.long$Evdead, pred = plogis(predict(fit, newdata = data.imp.long)))
  
  auc <- Cstat(resp = data.imp.long$Evdead, x = plogis(predict(fit, newdata = data.imp.long)))
  
  list(auc = auc, brier = brier, var = name.kept)
}

# stack with weight

stacklas_weighto <- stacklas.weight(data = data.imp.long, m = m, dmiss = dmiss, p = 17,lambda.1se = F)

## no recal
M6o <- {
  pred <- x.val%*%stacklas_weighto$coef
  brier <- BrierScore(resp = data.imp.long$Evdead, pred = plogis(pred@x))
  
  auc <- Cstat(resp = data.imp.long$Evdead, x = plogis(pred@x))
  list(auc = auc, brier = brier)
  
}

## recal by score
M6ao <- {
  # recal
  data.imp.long$lp <- pred@x
  newfit <- glm(Evdead ~ lp, data = data.imp.long, family = "binomial")
  
  newpred <- predict(newfit, newdata = data.imp.long)
  brier <- BrierScore(resp = data.imp.long$Evdead, pred = plogis(newpred))
  auc<- Cstat(resp = data.imp.long$Evdead, x = plogis(newpred))
  
  list(auc = auc, brier = brier)
}
## recal by selected variable 
M6bo <- {
  select.var <- stacklas_weighto$select.var
  name.kept <- namekept(selectvar = select.var)[-1]
  fit <- final.fit(select.var = name.kept,data = data.imp.long, formula = formula)
  brier <- BrierScore(resp = data.imp.long$Evdead, pred = plogis(predict(fit, newdata = data.imp.long)))
  
  auc <- Cstat(resp = data.imp.long$Evdead, x = plogis(predict(fit, newdata = data.imp.long)))
  
  list(auc = auc, brier = brier, var = name.kept)}

# full model
full <- {
  full.model <- glm(Evdead ~ Age + Sex + Weight + TBMGrade +
                      Dex + Prev_TB + FocalSign + Temp + Convulsion + Sodium +
                      CSF_Pro.log2 + CSF_BGlu_Ratio.log2 + Glu + CSF_Lymp_Count.log2 +
                      HistDay.log2 + CXR_Miliary + Cohort, data = data.imp.long, family = "binomial")
  
  brier <- BrierScore(resp = data.imp.long$Evdead, pred = plogis(predict(full.model, newdata = data.imp.long)))
  auc <- Cstat(resp = data.imp.long$Evdead, x = plogis(predict(full.model, newdata = data.imp.long)))
  
  list(auc = auc, brier = brier)}


#save.image(file = "data/Realdata_result.RData")
