# Supplementary material for: A comparison of model selection methods for prediction in the presence of multiply imputed data
Source: Biom J. 2018 Oct 23;61(2):343–56. doi: 10.1002/bimj.201700232 (PMC6492211; doi:10.1002/bimj.201700232)
Supplement: Supplementary file 1 — Supplementary Material [file BIMJ-61-343-s001.zip › Code-submission/simulation/1_gendata.R]

# Function to generate complete data and incomplete data
# Author: Thao Le 
# Date: 8 Jan 2018
# Change: dechotomise based on 0

library(mvtnorm)
# Generate complete data
gen_dat_complete <- function(n,                    # sample size
                             p = 15,               # number of covariate
                             corStruct = "fixed",   # correlation structure: "fixed" or "AR"
                             rho = 0.5              # rho for the AR correlation structure   
                             
){
  
  ## Correlation matrix sigma
  if(corStruct == "fixed"){
    sigma <- diag(1, nrow = p, ncol = p)
    sigma[1,10] <- sigma[10,1] <- 0.5
    sigma[2,6] <- sigma[6,2] <- 0.5
    sigma[4,8] <- sigma[8,4] <- -0.7
    sigma[7,8] <- sigma[8,7] <- 0.3
    sigma[7,14] <- sigma[14,7] <- 0.5
    sigma[9,13] <- sigma[13,9] <- 0.5
    sigma[11,12] <- sigma[12,11] <- 0.7
  }else{
    H <- abs(outer(1:p, 1:p, "-"))
    sigma <- rho^H
  }
  
  ## Generate complete data
  X <- rmvnorm(n = n, mean = rep(0, p), sigma = sigma)
  
  ## dechotomise variable 2,6,7,8,13,15
  X[,2] <- ifelse(X[,2] >= 0, 1, 0)
  X[,6] <- ifelse(X[,6] >= 0, 1, 0)
  X[,7] <- ifelse(X[,7] >= 0, 1, 0)
  X[,8] <- ifelse(X[,8] >= 0, 1, 0)
  X[,13] <- ifelse(X[,13] >= 0, 1, 0)
  X[,15] <- ifelse(X[,15] >= 0, 1, 0)
  
  ## True coeficient vector
  beta <- t(c(rep(0, 3), -0.5, rep(0.5,3), rep(1,2), 1.5, rep(0, p - 10)))
  
  lp <- -0.25 + X%*%t(beta) # 60% event
  pr <-  1/(1 + exp(-lp))         
  y <-  rbinom(n, 1, pr)      # bernoulli response variable
  
  dat.com <- data.frame(id = seq(n),
                        y = y,
                        X = X)
  names(dat.com)[-(1:2)] <- paste("X", 1:p, sep = "")
  dat.com[,c("X2","X6","X7","X8","X13","X15")] <- lapply(dat.com[,c("X2","X6","X7","X8","X13","X15")],
                                                         factor)
  return(dat.com)
}

# Generate mice data
logistic <- function(x) exp(x)/(1+exp(x))
gen_data_mice <- function(n,                   # sample size
                          p = 15,              # number of predictors
                          corStruct = "fixed", # correlation structure
                          rho = 0.5,           # correlation value 
                          n.pmiss = 6,         # number of variable with missing data
                          phi = 0.5,           # model for missing indicator
                          miss.per = 0.1       # percent of missing information
){
  #- Generate complete data
  dat.com <- gen_dat_complete(n = n, p = p, corStruct = corStruct, rho = rho)
  dat.com <- dat.com[,-1] # exclude id variable
  
  #- Generate missing variables
  if( corStruct == "fixed"){
    miss.var <- c("X2","X5","X7","X8","X12","X14")
    miss.var.id <- names(dat.com) %in% miss.var
  }else{
    miss.var <- c("X2","X5","X7","X8","X12","X14","X16","X17","X19","X23")
    miss.var.id <-  names(dat.com) %in% miss.var
  }
  
  xobs <- dat.com[!miss.var.id]
  xobs <- data.matrix(xobs, rownames.force = NA)
  
  ## calculate alpha
  Phi <- matrix(rep(phi, p - n.pmiss + 1), ncol = 1)
  f1 <- function(alpha) mean(1/(1 + exp(-alpha - xobs %*% Phi)))
  alpha <- uniroot(function(t) f1(t) - miss.per, 
                   c(-1e6, 1e6), tol = .Machine$double.eps^0.5)$root
  
  ## generate missing indicator
  for(i in miss.var){
    r.mar <- rbinom(n, 1, logistic(alpha + xobs%*%Phi)) # r.mar: missing indicator. 1 for missing
    dat.com[,i][r.mar == 1] <- NA 
  }
  
  dat.com$id <- seq(n)
  return(dat.com)
  
}

# impute data
imputation.fun <- function(imputation.dataset, m = 5){
  predMat = (1 - diag(1, ncol(imputation.dataset)))
  predMat[,ncol(imputation.dataset)] <- predMat[ncol(imputation.dataset),] <- 0  # do not use patid for imputations
  system.time(data.imp <- mice(imputation.dataset, m = m, maxit = 30, 
                               predictorMatrix = predMat,printFlag = F)) 
  return(data.imp)
}
