# Supplementary material for: A comparison of model selection methods for prediction in the presence of multiply imputed data
Source: Biom J. 2018 Oct 23;61(2):343–56. doi: 10.1002/bimj.201700232 (PMC6492211; doi:10.1002/bimj.201700232)
Supplement: Supplementary file 1 — Supplementary Material [file BIMJ-61-343-s001.zip › Code-submission/simulation/2_Funs.R]

# Author: Thao Le
# Date: 6June2017
# Date: 8 Jan 2018

#################################
# FUNCTIONS FOR MI data
################################

# 1. BS + BW + Freq ----------
selectlrm <- function(formula, data, rule = "aic") {
  fit <- try(lrm(formula, data))
  bwfit <- fastbw(fit, rule = rule)
  out <- list(In = bwfit$names.kept)
  
}

final.fit <- function(select.var, data, formula = form){
  if (length(select.var) == 0) {
    newform <- reformulate("1", formula[[2]])
    newfit <- glm(newform, data = data, family = "binomial")
  } else{
    newform <- reformulate(select.var, formula[[2]])
    newfit <- glm(newform, data, family = "binomial")
  }
  newfit
}

final.fit.mi <- function(select.var, data = d.long, formula = form){
  k <- by(data,INDICES = data$.imp, FUN = function(x){
    fit <- final.fit(select.var = select.var, data = x, formula = formula)
    return(fit$coef)
  })
  tmp.mat <- Reduce(cbind,k)
  coef.mat <- rowMeans(tmp.mat)
  return(coef = coef.mat)
}
namekept <- function(selectvar, xval = x.val){
  name.short <- names(attr(xval,"contrasts"))
  # Modify variable name long -> short
  for(i in name.short){
    pos <- grep(i, selectvar)
    if (!is.na(pos[1])) selectvar[pos] <- i
  }
  name.kept <- unique(selectvar)
  return(name.kept)
}
bsbwfrq<- function(data,n,B, formula = form){
  k <- by(data = data, INDICES = data$.imp,FUN = function(x){
    index <- sample(n, n*B, replace = T)
    dim(index) <- c(n,B) # matrix
    temp <- NULL
    for(i in 1:B){
      cat("\r", i, "of", B) 
      flush.console()
      boot.data <- x[index[,i],]
      temp[i] <- list(selectlrm(formula = formula, data = boot.data, rule = "aic")$In)
    }
    vars <- table(unlist(temp))
    name.vars <- names(vars)
    Tab1 <- matrix(100 * as.vector(vars) / B, dimnames = list(name.vars, "(%)"))
    Tab2 <- Tab1[order(Tab1[,1], decreasing = T),, drop = F]
    return(Tab2)
  })
  
  Rows <- unique(unlist(lapply(k, rownames)))
  myMat <- matrix(0, nrow = length(Rows), ncol = length(k), 
                  dimnames = list(Rows))
  for (i in seq_along(k)) {
    myMat[rownames(k[[i]]), i] <- k[[i]]
  }
  return(myMat)
}

# 2. BS + lasso + Freq (care about variable names)----------
bslafrq <- function(data, n, B, formula = form, lambda.1se = T){
  k <- by(data = data, INDICES = data$.imp,FUN = function(x){
    index <- sample(n, n*B, replace = T)
    dim(index) <- c(n,B) # matrix
    temp <- NULL
    for(i in 1:B){
      cat("\r", i, "of", B) 
      flush.console()
      boot.data <- x[index[,i],]
      xx <- model.matrix(object = formula, boot.data)[,-1] #exclude the intercept
      cv.fit <- cv.glmnet(x = xx, 
                          y = boot.data$y,
                          family= "binomial",
                          nfolds = 10, alpha = 1)
      if (lambda.1se) {
        best.lamb <- cv.fit$lambda.1se
      }else{
        best.lamb <- cv.fit$lambda.min
      }
      
      cof <- coef(cv.fit$glmnet.fit, s = best.lamb)
      temp[i] <- list(rownames(cof)[which(cof != 0)])
    }
    vars <- table(unlist(temp))
    name.vars <- names(vars)
    Tab1 <- matrix(100 * as.vector(vars) / B, dimnames = list(name.vars, "(%)"))
    Tab2 <- Tab1[order(Tab1[,1], decreasing = T),, drop = F]
    return(Tab2)
  })
  Rows <- unique(unlist(lapply(k, rownames)))
  myMat <- matrix(0, nrow = length(Rows), ncol = length(k), 
                  dimnames = list(Rows))
  for (i in seq_along(k)) {
    myMat[rownames(k[[i]]), i] <- k[[i]]
  }
  
  return(myMat)
  
}


# Lasso + average estimate ---------------------------
lass.ave <- function(data, lambda.1se = T, formula = form, n.imp = m){
  k <- by(data, INDICES = data$.imp, FUN = function(x){
    xx <- model.matrix(object = formula, x)[,-1] #exclude the intercept
    cv.fit <- cv.glmnet(x = xx, 
                        y = x$y,
                        family= "binomial",
                        nfolds = 10, alpha = 1)
    if (lambda.1se) {
      best.lamb <- cv.fit$lambda.1se
    }else{
      best.lamb <- cv.fit$lambda.min
    }
    cof <- coef(cv.fit$glmnet.fit, s = best.lamb)
    return(cof)
  })
  tmp.mat <- Reduce(cbind,k)
  coef.mat <- rowMeans(tmp.mat)
  tab <- apply(tmp.mat,1,function(j){sum(j!=0)}/n.imp*100)
  return(list(coef = coef.mat, Tab = tab))
}

refit <- function(data,coef.est, formula = form){
  x.train <- model.matrix(object = formula, data = data)
  data$score <- x.train[,names(coef.est)]%*%matrix(coef.est,ncol = 1)
  fit <- glm(y ~ score, data = data, family = "binomial")
  return(coef = fit$coefficients)
}
refit.mi <- function(data,coef.est, formula = form){
  k <- by(data, INDICES = data$.imp, FUN = function(x){
    fit <- refit(data = x, coef.est = coef.est, formula = formula)
    return(fit)
  }) # return intercept and score
  tmp.mat <- Reduce(cbind,k)
  coef.mat <- rowMeans(tmp.mat)
}


# Stack lasso ---------------------------------------------------------------
mycv.glmnet <-
  function (x, y, weights, m, offset = NULL, lambda = NULL, type.measure = c("mse", 
                                                                             "deviance", "class", "auc", "mae"), nfolds = 10, foldid, 
            grouped = TRUE, keep = FALSE, parallel = FALSE, ...) 
  {
    if (missing(type.measure)) 
      type.measure = "default"
    else type.measure = match.arg(type.measure)
    if (!is.null(lambda) && length(lambda) < 2) 
      stop("Need more than one value of lambda for cv.glmnet")
    N = nrow(x)
    if (missing(weights)) 
      weights = rep(1, N)
    else weights = as.double(weights)
    y = drop(y)
    glmnet.call = match.call(expand.dots = TRUE)
    which = match(c("type.measure", "nfolds", "foldid", "grouped", 
                    "keep"), names(glmnet.call), F)
    if (any(which)) 
      glmnet.call = glmnet.call[-which]
    glmnet.call[[1]] = as.name("glmnet")
    glmnet.object = glmnet(x, y, weights = weights, offset = offset, 
                           lambda = lambda, ...)
    glmnet.object$call = glmnet.call
    is.offset = glmnet.object$offset
    ###Next line is commented out so each call generates its own lambda sequence
    # lambda=glmnet.object$lambda
    if (inherits(glmnet.object, "multnet") && !glmnet.object$grouped) {
      nz = predict(glmnet.object, type = "nonzero")
      nz = sapply(nz, function(x) sapply(x, length))
      nz = ceiling(apply(nz, 1, median))
    }
    else nz = sapply(predict(glmnet.object, type = "nonzero"), 
                     length)
    if (missing(foldid)) {
      #################################################################
      # modify from here to select the same patient in each cv
      #################################################################
      foldid_short = sample(rep(seq(nfolds), length = N/m))
      foldid <- rep(foldid_short,m)
      
    }
    ############# end modification ###########
    else nfolds = max(foldid)
    if (nfolds < 3) 
      stop("nfolds must be bigger than 3; nfolds=10 recommended")
    outlist = as.list(seq(nfolds))
    if (parallel) {
      #  if (parallel && require(foreach)) {
      outlist = foreach(i = seq(nfolds), .packages = c("glmnet")) %dopar% 
      {
        which = foldid == i
        if (is.matrix(y)) 
          y_sub = y[!which, ]
        else y_sub = y[!which]
        if (is.offset) 
          offset_sub = as.matrix(offset)[!which, ]
        else offset_sub = NULL
        glmnet(x[!which, , drop = FALSE], y_sub, lambda = lambda, 
               offset = offset_sub, weights = weights[!which], 
               ...)
      }
    }
    else {
      for (i in seq(nfolds)) {
        which = foldid == i
        if (is.matrix(y)) 
          y_sub = y[!which, ]
        else y_sub = y[!which]
        if (is.offset) 
          offset_sub = as.matrix(offset)[!which, ]
        else offset_sub = NULL
        outlist[[i]] = glmnet(x[!which, , drop = FALSE], 
                              y_sub, lambda = lambda, offset = offset_sub, 
                              weights = weights[!which], ...)
      }
    }
    
    
    fun = paste("cv", class(glmnet.object)[[1]], sep = ".")
    lambda = glmnet.object$lambda
    cvstuff = do.call(fun, list(outlist, lambda, x, y, weights, 
                                offset, foldid, type.measure, grouped, keep))
    cvm = cvstuff$cvm
    cvsd = cvstuff$cvsd
    nas=is.na(cvsd)
    if(any(nas)){
      lambda=lambda[!nas]
      cvm=cvm[!nas]
      cvsd=cvsd[!nas]
      nz=nz[!nas]
    }
    cvname = cvstuff$name
    out = list(lambda = lambda, cvm = cvm, cvsd = cvsd, cvup = cvm + 
                 cvsd, cvlo = cvm - cvsd, nzero = nz, name = cvname, glmnet.fit = glmnet.object)
    if (keep) 
      out = c(out, list(fit.preval = cvstuff$fit.preval, foldid = foldid))
    lamin=if(cvname=="AUC")getmin(lambda,-cvm,cvsd)
    else getmin(lambda, cvm, cvsd)
    obj = c(out, as.list(lamin))
    class(obj) = "cv.glmnet"
    return(obj)
  }

stacklas <- function(data,m, lambda.1se = T, formula = form){
  xx <- model.matrix(object = formula, data) #include the intercept
  cv.fit <- mycv.glmnet(x = xx[,-1], 
                        y = data$y,
                        family= "binomial",
                        nfolds = 10, 
                        alpha = 1, 
                        m = m)
  if (lambda.1se) {
    best.lamb <- cv.fit$lambda.1se
  }else{
    best.lamb <- cv.fit$lambda.min
  }
  
  cof <- coef(cv.fit$glmnet.fit, s = best.lamb)
  cof_select <- rownames(cof)[which(cof != 0)][-1]
  pred <- xx%*%cof
  
  return(list(pred = pred, select.var = cof_select, coef = cof))
}

stacklas.weight <- function(data,m,dmiss = d, lambda.1se = T, 
                            formula = form, p = p, n = n){
  weights <- NA; frac <- NA
  for(i in 1:n){ frac[i] <- (p-sum(is.na(dmiss[i,])))/p}
  weights <- rep(frac/m,m)
  xx <- model.matrix(object = formula, data) #include the intercept
  cv.fit <- mycv.glmnet(x = xx[,-1], 
                        y = data$y,
                        family= "binomial",
                        nfolds = 10, 
                        alpha = 1, 
                        m = m,
                        weights = weights)
  if (lambda.1se) {
    best.lamb <- cv.fit$lambda.1se
  }else{
    best.lamb <- cv.fit$lambda.min
  }
  cof <- coef(cv.fit$glmnet.fit, s = best.lamb)
  cof_select <- rownames(cof)[which(cof != 0)][-1]
  pred <- xx%*%cof
  
  return(list(pred = pred, select.var = cof_select, coef = cof))
}

logit = function(mX, vBeta) {
  return(exp(mX %*% vBeta)/(1+ exp(mX %*% vBeta)) )
}

#################################
# FUNCTIONS FOR ANALYSING DATA
################################
empSE <- function(obj.v, nsim = Nsim){
  mean.value <- mean(obj.v)
  empse <- sqrt(1/(nsim-1)*sum((obj.v - mean.value)^2))
  empse
}
mcse <- function(obj.v, nsim = Nsim, truevalue){
  se <- sqrt(1/(nsim-1)*sum((obj.v - truevalue)^2))
  se
}

# function to extract auc and brierscore
auc.extract <- function(object,nmis, EPV){
  method.name <- c("M0", "M01", "M01t", "M1", "M2", "M2o", 
                   "M3", "M3a", "M3b", "M3o", "M3ao", "M3bo",
                   "M4", "M4a", "M4b", "M4o", "M4ao", "M4bo",
                   "M5", "M5a", "M5b", "M5o", "M5ao", "M5bo",
                   "M6", "M6a", "M6b", "M6o", "M6ao", "M6bo" )
  
  r.M1 <- object["M1",]
  r.M1.nonull <- r.M1[!sapply(r.M1, is.null)]
  r.M1.auc <- unlist(list.map(r.M1.nonull,auc))
  r.new <- object[-4,] # exclude M1
  
  # matrix result for AUC 
  tmp <- apply(r.new, 2, function(x) list.map(x, auc))
  tmp1 <- do.call(cbind, tmp)
  auc.mat <- matrix(unlist(tmp1), ncol = Nsim, nrow = nrow(r) - 1, dimnames = list(dimnames(tmp1)[[1]],NULL))
  ci.mat <- apply(auc.mat, 1, function(x){t.test(x)$conf.int})
  plot.data <- data.frame(method = c(dimnames(tmp1)[[1]],"M1"),
                          auc.ave = c(rowMeans(auc.mat), mean(r.M1.auc)),
                          auc.se = c(apply(auc.mat,1,function(x) empSE(x)), empSE(r.M1.auc)),
                          lower = c(ci.mat[1,], t.test(r.M1.auc)$conf.int[1]),
                          upper = c(ci.mat[2,], t.test(r.M1.auc)$conf.int[2]))
  
  plot.data$method <- factor(plot.data$method, levels = method.name)
  limits <- aes(ymax = auc.ave + auc.se, ymin = auc.ave - auc.se)
  
  # add epv and nmiss
  plot.data$nmis = nmis
  plot.data$EPV = EPV
  return(plot.data)
}
auc.extract25 <- function(object,nmis, EPV){
  method.name <- c("M0", "M01", "M01t", "M1", "M2", "M2o", 
                   "M3", "M3a", "M3b", "M3o", "M3ao", "M3bo",
                   "M4", "M4a", "M4b", "M4o", "M4ao", "M4bo",
                   "M5", "M5a", "M5b", "M5o", "M5ao", "M5bo",
                   "M6", "M6a", "M6b", "M6o", "M6ao", "M6bo" )
  
  r.M1 <- object["M1",]
  r.M1.nonull <- r.M1[!sapply(r.M1, is.null)]
  r.M1.auc <- unlist(list.map(r.M1.nonull,auc))
  r.new <- object[-4,] # exclude M1
  
  # matrix result for AUC 
  tmp <- apply(r.new, 2, function(x) list.map(x, auc))
  tmp1 <- do.call(cbind, tmp)
  auc.mat <- matrix(unlist(tmp1), ncol = Nsim, nrow = nrow(r) - 1, dimnames = list(dimnames(tmp1)[[1]],NULL))
  ci.mat <- apply(auc.mat, 1, function(x){t.test(x)$conf.int})
  if (sum(is.na(r.M1.auc)) == length(r.M1.auc)) {
    ci.m1 <- NA
  }else{
    ci.m1 <- t.test(r.M1.auc)$conf.int
  }
  
  
  plot.data <- data.frame(method = c(dimnames(tmp1)[[1]],"M1"),
                          auc.ave = c(rowMeans(auc.mat), mean(r.M1.auc)),
                          auc.se = c(apply(auc.mat,1,function(x) empSE(x)), empSE(r.M1.auc)),
                          lower = c(ci.mat[1,], ci.m1[1]),
                          upper = c(ci.mat[2,], ci.m1[2]))
  
  
  plot.data$method <- factor(plot.data$method, levels = method.name)
  limits <- aes(ymax = auc.ave + auc.se, ymin = auc.ave - auc.se)
  
  # add epv and nmiss
  plot.data$nmis = nmis
  plot.data$EPV = EPV
  return(plot.data)
}

brier.extract <- function(object, nmis, EPV){
  method.name <- c("M0", "M01", "M01t", "M1", "M2", "M2o", 
                   "M3", "M3a", "M3b", "M3o", "M3ao", "M3bo",
                   "M4", "M4a", "M4b", "M4o", "M4ao", "M4bo",
                   "M5", "M5a", "M5b", "M5o", "M5ao", "M5bo",
                   "M6", "M6a", "M6b", "M6o", "M6ao", "M6bo" )
  
  r.M1 <- object["M1",]
  r.M1.nonull <- r.M1[!sapply(r.M1, is.null)]
  r.M1.brier <- unlist(list.map(r.M1.nonull, brier))
  r.new <- object[-4,] # exclude M1
  
  # matrix result for brier 
  tmp <- apply(r.new, 2, function(x) list.map(x, brier))
  tmp1 <- do.call(cbind, tmp)
  brier.mat <- matrix(unlist(tmp1), ncol = Nsim, nrow = nrow(r) - 1, dimnames = list(dimnames(tmp1)[[1]],NULL))
  ci.mat <- apply(brier.mat, 1, function(x){t.test(x)$conf.int})
  plot.data <- data.frame(method = c(dimnames(tmp1)[[1]],"M1"),
                          brier.ave = c(rowMeans(brier.mat), mean(r.M1.brier)),
                          brier.se = c(apply(brier.mat,1,function(x) empSE(x)), empSE(r.M1.brier)),
                          lower = c(ci.mat[1,], t.test(r.M1.brier)$conf.int[1]),
                          upper = c(ci.mat[2,], t.test(r.M1.brier)$conf.int[2]))
  plot.data$method <- factor(plot.data$method, levels = method.name)
  limits <- aes(ymax = brier.ave + brier.se, ymin = brier.ave - brier.se)
  
  # add epv and nmiss
  plot.data$nmis = nmis
  plot.data$EPV = EPV
  return(plot.data)
}

brier.extract25 <- function(object, nmis, EPV){
  method.name <- c("M0", "M01", "M01t", "M1", "M2", "M2o", 
                   "M3", "M3a", "M3b", "M3o", "M3ao", "M3bo",
                   "M4", "M4a", "M4b", "M4o", "M4ao", "M4bo",
                   "M5", "M5a", "M5b", "M5o", "M5ao", "M5bo",
                   "M6", "M6a", "M6b", "M6o", "M6ao", "M6bo" )
  
  r.M1 <- object["M1",]
  r.M1.nonull <- r.M1[!sapply(r.M1, is.null)]
  r.M1.brier <- unlist(list.map(r.M1.nonull, brier))
  r.new <- object[-4,] # exclude M1
  
  # matrix result for brier 
  tmp <- apply(r.new, 2, function(x) list.map(x, brier))
  tmp1 <- do.call(cbind, tmp)
  brier.mat <- matrix(unlist(tmp1), ncol = Nsim, nrow = nrow(r) - 1, dimnames = list(dimnames(tmp1)[[1]],NULL))
  ci.mat <- apply(brier.mat, 1, function(x){t.test(x)$conf.int})
  if (sum(is.na(r.M1.brier)) == length(r.M1.brier)) {
    ci.m1 <- NA
  }else{
    ci.m1 <- t.test(r.M1.brier)$conf.int
  }
  
  
  plot.data <- data.frame(method = c(dimnames(tmp1)[[1]],"M1"),
                          brier.ave = c(rowMeans(brier.mat), mean(r.M1.brier)),
                          brier.se = c(apply(brier.mat,1,function(x) empSE(x)), empSE(r.M1.brier)),
                          lower = c(ci.mat[1,], ci.m1[1]),
                          upper = c(ci.mat[2,], ci.m1[2]))
  plot.data$method <- factor(plot.data$method, levels = method.name)
  limits <- aes(ymax = brier.ave + brier.se, ymin = brier.ave - brier.se)
  
  # add epv and nmiss
  plot.data$nmis = nmis
  plot.data$EPV = EPV
  return(plot.data)
}

myfun <- function(y){
  sen <- lapply(y,function(x){sum(x %in% paste("X",4:10,sep=""))/7*100})
  spec <- lapply(y,function(x){(1 - sum(x %in% paste("X",c(1:3,11:15),sep = ""))/8)*100})
  mean.sen <- mean(unlist(sen))
  mean.spec <- mean(unlist(spec))
  low.sen <- t.test(unlist(sen))$conf.int[1]
  up.sen <- t.test(unlist(sen))$conf.int[2]
  low.spec <- t.test(unlist(spec))$conf.int[1]
  up.spec <- t.test(unlist(spec))$conf.int[2]
  return(list(m1 = mean.sen, l1 = low.sen, u1 = up.sen,
              m2 = mean.spec, l2 = low.spec, u2 = up.spec))
}

senspec.extract <- function(object = r, nmis, EPV){
  r.var <- object[c("M2","M2o","M3","M3o","M4","M4o","M5b","M5bo","M6b","M6bo"),]
  tmp <- apply(r.var, 2, function(x) list.map(x, var))
  var.mat <- do.call(cbind, tmp)
  
  r.varm1 <- object["M1",]
  r.varm1 <- r.varm1[!sapply(r.varm1, is.null)]
  tmp1 <- list.map(r.varm1, var)
  
  
  # sen and spec data
  sen <- lapply(var.mat, function(x){sum(x %in% paste("X",4:10,sep=""))/7*100})
  senmat <- matrix(unlist(sen), ncol = Nsim, nrow = nrow(r.var))
  sen.m1 <- unlist(lapply(tmp1, function(x){sum(x %in% paste("X",4:10,sep=""))/7*100}))
  
  
  spec <- lapply(var.mat, function(x){(1 - sum(x %in% paste("X",c(1:3,11:15),sep = ""))/8)*100})
  specmat <- matrix(unlist(spec), ncol = Nsim, nrow = nrow(r.var))
  
  sen.m1 <- unlist(lapply(tmp1, function(x){sum(x %in% paste("X",4:10,sep=""))/7*100}))
  spec.m1 <- unlist(lapply(tmp1, function(x){(1 - sum(x %in% paste("X",c(1:3,11:15),sep = ""))/8)*100}))
  
  # number of variables data
  num.ver <- lapply(var.mat, function(x) length(x))
  nummat <- matrix(unlist(num.ver), ncol = Nsim, nrow = nrow(r.var))
  nummat1 <- rbind(nummat[1:6,] - 1, nummat[7:10,])
  num.m1 <- lapply(tmp1, function(x) length(x))
  
  # true select
  true.sel <- lapply(var.mat, function(x){sum(x %in% paste("X",4:10,sep=""))})
  true.sel.mat <- matrix(unlist(true.sel), ncol = Nsim, nrow = nrow(r.var))
  true.m1 <- lapply(tmp1, function(x) sum(x%in%paste("X",4:10,sep="")))
  
  # wrong select
  
  wrong.sel <- lapply(var.mat, function(x){sum(x %in% paste("X",c(1:3,11:15),sep=""))})
  wrong.sel.mat <- matrix(unlist(wrong.sel), ncol = Nsim, nrow = nrow(r.var))
  wrong.m1 <- lapply(tmp1, function(x) sum(x%in%paste("X",c(1:3,11:15),sep="")))
  
  plot.data <- data.frame(method = c(dimnames(r.var)[[1]],"M1"),
                          sen = c(rowMeans(senmat), mean(sen.m1)),
                          spec = c(rowMeans(specmat), mean(spec.m1)),
                          num = c(rowMeans(nummat1), mean(unlist(num.m1))),
                          true.sel = c(rowMeans(true.sel.mat), mean(unlist(true.m1))),
                          wrong.sel = c(rowMeans(wrong.sel.mat), mean(unlist(wrong.m1)))
  )
  plot.data$nmis = nmis
  plot.data$EPV = EPV
  
  
  
  return(plot.data)
}


senspec.extract_25 <- function(object = r, nmis, EPV){
  r.var <- object[c("M2","M2o","M3","M3o","M4","M4o","M5b","M5bo","M6b","M6bo"),]
  tmp <- apply(r.var, 2, function(x) list.map(x, var))
  var.mat <- do.call(cbind, tmp)
  
  r.varm1 <- object["M1",]
  r.varm1 <- r.varm1[!sapply(r.varm1, is.null)]
  tmp1 <- list.map(r.varm1, var)
  
  
  # sen and spec data
  sen <- lapply(var.mat, function(x){sum(x %in% paste("X",4:10,sep=""))/7*100})
  senmat <- matrix(unlist(sen), ncol = Nsim, nrow = nrow(r.var))
  sen.m1 <- unlist(lapply(tmp1, function(x){sum(x %in% paste("X",4:10,sep=""))/7*100}))
  
  
  spec <- lapply(var.mat, function(x){(1 - sum(x %in% paste("X",c(1:3,11:25),sep = ""))/18)*100})
  specmat <- matrix(unlist(spec), ncol = Nsim, nrow = nrow(r.var))
  
  sen.m1 <- unlist(lapply(tmp1, function(x){sum(x %in% paste("X",4:10,sep=""))/7*100}))
  spec.m1 <- unlist(lapply(tmp1, function(x){(1 - sum(x %in% paste("X",c(1:3,11:25),sep = ""))/18)*100}))
  
  # number of variables data
  num.ver <- lapply(var.mat, function(x) length(x))
  nummat <- matrix(unlist(num.ver), ncol = Nsim, nrow = nrow(r.var))
  nummat1 <- rbind(nummat[1:6,] - 1, nummat[7:10,])
  num.m1 <- lapply(tmp1, function(x) length(x))
  
  # true select
  true.sel <- lapply(var.mat, function(x){sum(x %in% paste("X",4:10,sep=""))})
  true.sel.mat <- matrix(unlist(true.sel), ncol = Nsim, nrow = nrow(r.var))
  true.m1 <- lapply(tmp1, function(x) sum(x%in%paste("X",4:10,sep="")))
  
  # wrong select
  
  wrong.sel <- lapply(var.mat, function(x){sum(x %in% paste("X",c(1:3,11:25),sep=""))})
  wrong.sel.mat <- matrix(unlist(wrong.sel), ncol = Nsim, nrow = nrow(r.var))
  wrong.m1 <- lapply(tmp1, function(x) sum(x%in%paste("X",c(1:3,11:25),sep="")))
  
  plot.data <- data.frame(method = c(dimnames(r.var)[[1]],"M1"),
                          sen = c(rowMeans(senmat), mean(sen.m1)),
                          spec = c(rowMeans(specmat), mean(spec.m1)),
                          num = c(rowMeans(nummat1), mean(unlist(num.m1))),
                          true.sel = c(rowMeans(true.sel.mat), mean(unlist(true.m1))),
                          wrong.sel = c(rowMeans(wrong.sel.mat), mean(unlist(wrong.m1)))
  )
  plot.data$nmis = nmis
  plot.data$EPV = EPV
  
  
  
  return(plot.data)
}
