# Supplementary material for: A comparison of model selection methods for prediction in the presence of multiply imputed data
Source: Biom J. 2018 Oct 23;61(2):343–56. doi: 10.1002/bimj.201700232 (PMC6492211; doi:10.1002/bimj.201700232)
Supplement: Supplementary file 1 — Supplementary Material [file BIMJ-61-343-s001.zip › Code-submission/simulation/3_R15_400_10_03.R]

###########################################################
# Simulation run for the model selection projects
# Author: Thao Le
# Date: 20 Feb 2018
# Parallel running
###########################################################

rm(list = ls())
set.seed(2017)
library(doRNG)
library(doParallel)
library(foreach)
library(iterators)
# library(tcltk)

# cluster
form <- y ~ X1 + X2 + X3 + X4 + X5 + X6 + X7 + X8 + X9 + X10 + X11 + X12 + X13 + X14 + X15
m = 10 ; p = 15; missper = 0.3; n = 400
cl <- makeCluster(detectCores()) # take all
registerDoParallel(cl)
registerDoRNG(2017) # set seed for all workers


#------------------------------------------------------ Do the simulation 
Nsim = 500
output <- vector(mode = "list", length = Nsim)
clusterExport(cl, c("m","missper","n","p","form"))
system.time(r <- foreach(i = 1:Nsim, .combine = "cbind",
                         .packages = c("mvtnorm","mice","rms","glmnet","DescTools")) %dopar%{ 
                           
                           source("1_gendata.R")
                           source("2_Funs.R")
                           
                           m = 10 # 20, 30
                           n = 400 # 200;400;600
                           B = 100
                           BB = 100
                           p = 15 # 25
                           missper = 0.3 # 0.2 0.3 0.4 0.5
                           form <- y ~ X1 + X2 + X3 + X4 + X5 + X6 + X7 + X8 + X9 + X10 + X11 + X12 + X13 + X14 + X15
                           
                           ###################
                           # monitor
                           ###################
                           # if(!exists("pb")) pb <- tkProgressBar("Parallel task", min=1, max=Nsim) # add value of Nsim here
                           # setTkProgressBar(pb, i)
                           # Sys.sleep(0.05)
                           
                           ###############
                           # data
                           ###############
                           
                           ## data to build model
                           d <- gen_data_mice(n = n,p = p,miss.per = missper)
                           d.com <- imputation.fun(d, m = m)
                           d.long <- mice::complete(d.com, "long")
                           
                           ## data for external validation
                           d.val <- gen_dat_complete(n = 5000)
                           x.val <-  model.matrix(~.,data = d.val[,-c(1,2)])
                           
                           #########################################################
                           # model selection
                           # calculate AUC and Brier score for each candidate model
                           #########################################################
                           
                           # # Full model --------
                           M0 <- tryCatch({
                             full <- glm(formula = form,
                                         data = d.long,
                                         family = "binomial")
                             list(auc = Cstat(predict(full, newdata = d.val), resp = d.val$y),
                                  brier = BrierScore(pred = plogis(predict(full, newdata = d.val)), resp = d.val$y),
                                  coef = coef(full))
                           })
                           
                           # Real model ----------
                           ## With important covariates
                           M01 <- tryCatch({
                             real <- glm(y ~ X4+X5+X6+X7+X8+X9+X10,
                                         data = d.long,
                                         family = "binomial")
                             list(auc = Cstat(predict(real, newdata = d.val), resp = d.val$y),
                                  brier = BrierScore(pred = plogis(predict(real, newdata = d.val)), resp = d.val$y),
                                  coef = coef(real))
                           })
                           
                           ## With true coeficients
                           M01t <- tryCatch({
                             beta <- matrix(c(-0.25, rep(0, 3), -0.5, rep(0.5,3), rep(1,2), 1.5, rep(0, p - 10)), ncol = 1)
                             pred.matrix <- model.matrix(form, data = d.val)%*%beta
                             list(auc = Cstat(pred.matrix, resp = d.val$y),
                                  brier = BrierScore(pred = plogis(pred.matrix), resp = d.val$y))
                           })
                           
                           # M1: BS + BW + Frq(50%) + refit --------------
                           M1 <- tryCatch({
                             coef.matrix <- bsbwfrq(data = d.long, n = n, B = B,formula = form)
                             ave.coef <- rowMeans(coef.matrix)
                             select.var <- names(ave.coef)[ave.coef>=50] # select variables which appear >= 50% of the models
                             
                             fit <- final.fit.mi(select.var = select.var,data = d.long, formula = form) # fit selected variables on each mi, average estimates
                             pred <- x.val[,names(fit)]%*%fit
                             list(auc = Cstat(plogis(pred), resp = d.val$y),
                                  brier = BrierScore(plogis(pred), resp = d.val$y),
                                  var = select.var,
                                  coef = fit) # order,
                             
                           }, error = function(e) NULL)
                           
                           
                           
                           # M2: LS + BW + Frq + refit ---------------------
                           ## with 1se lambda
                           M2 <- tryCatch({
                             coef.matrix <- bslafrq(data = d.long, n = n, B = B, formula = form)
                             ave.coef <- rowMeans(coef.matrix)
                             select.var <- names(ave.coef)[ave.coef>=50]
                             name.kept <- namekept(selectvar = select.var, xval = x.val) # include the intercept
                             
                             fit <- final.fit.mi(select.var = name.kept[-1], data = d.long, formula = form)
                             pred <- x.val[,names(fit)]%*%fit
                             list(auc = Cstat(plogis(pred), resp = d.val$y),
                                  brier = BrierScore(plogis(pred), resp = d.val$y),
                                  var = name.kept,
                                  coef = fit)
                           }, error = function(e) NULL)
                           
                           # ## with optimal lambda
                           M2o <- tryCatch({
                             coef.matrix <- bslafrq(data = d.long, n = n, B = B,lambda.1se = F, formula = form)
                             ave.coef <- rowMeans(coef.matrix)
                             select.var <- names(ave.coef)[ave.coef>=50]
                             name.kept <- namekept(selectvar = select.var, xval = x.val) # include the intercept
                             
                             fit <- final.fit.mi(select.var = name.kept[-1], data = d.long, formula = form)
                             pred <- x.val[,names(fit)]%*%fit
                             list(auc = Cstat(plogis(pred), resp = d.val$y),
                                  brier = BrierScore(plogis(pred), resp = d.val$y),
                                  var = name.kept,
                                  coef = fit)
                           }, error = function(e) NULL)
                           
                           
                           # LASSO + averaging estimates -------------
                           # M3: lasso + averaging ------------------------------
                           ## With 1se lambda
                           lasave <- lass.ave(data = d.long,formula = form,n.imp = m)
                           M3 <- tryCatch({
                             pred <- x.val%*%lasave$coef
                             select.var <- names(lasave$coef[lasave$coef!=0])
                             name.kept <- namekept(selectvar = select.var, xval = x.val)
                             
                             list(auc = Cstat(plogis(pred), resp = d.val$y),
                                  brier = BrierScore(plogis(pred), resp = d.val$y),
                                  var = name.kept,
                                  coef = lasave$coef)
                           }, error = function(e) NULL)
                           
                           
                           ## with optimal lambda
                           lasaveo <- lass.ave(data = d.long, lambda.1se = F, formula = form, n.imp = m)
                           M3o <- tryCatch({
                             pred <- x.val%*%lasaveo$coef
                             select.var <- names(lasaveo$coef[lasaveo$coef!=0])
                             name.kept <- namekept(selectvar = select.var, xval = x.val)
                             
                             list(auc = Cstat(plogis(pred), resp = d.val$y),
                                  brier = BrierScore(plogis(pred), resp = d.val$y),
                                  var = name.kept,
                                  coef = lasave$coef)
                           }, error = function(e) NULL)
                           
                           
                           # M3a: lasso + averaging + score--------
                           ##
                           M3a <- tryCatch({
                             # refit the score on each MI dataset
                             scale.par <- refit.mi(data = d.long, coef.est = lasave$coef,formula = form)
                             
                             # linear prediction
                             val.score <- cbind(1,x.val%*%matrix(lasave$coef,ncol = 1))
                             newpred <- val.score%*%matrix(scale.par, ncol = 1)
                             
                             list(auc = Cstat(plogis(newpred), resp = d.val$y),
                                  brier = BrierScore(plogis(newpred), resp = d.val$y),
                                  coef = lasave$coef)
                           })
                           
                           ##
                           M3ao <- tryCatch({
                             # refit the score on each MI dataset
                             scale.par <- refit.mi(data = d.long, coef.est = lasaveo$coef,formula = form)
                             
                             # linear prediction
                             val.score <- cbind(1,x.val%*%matrix(lasaveo$coef,ncol = 1))
                             newpred <- val.score%*%matrix(scale.par, ncol = 1)
                             
                             list(auc = Cstat(plogis(newpred), resp = d.val$y),
                                  brier = BrierScore(plogis(newpred), resp = d.val$y),
                                  coef = lasaveo$coef)
                           })
                           
                           
                           
                           # M3b: lasso + averaging + variable selected---------------
                           ##
                           M3b <- tryCatch({
                             fit <- final.fit.mi(select.var = M3$var[-1],data = d.long,formula = form)
                             pred <- x.val[,names(fit)]%*%fit
                             list(auc = Cstat(plogis(pred), resp = d.val$y),
                                  brier = BrierScore(plogis(pred), resp = d.val$y),
                                  coef = fit)
                           }, error = function(e) NULL)
                           
                           ##
                           M3bo <- tryCatch({
                             fit <- final.fit.mi(select.var = M3o$var[-1],data = d.long,formula = form)
                             pred <- x.val[,names(fit)]%*%fit
                             list(auc = Cstat(plogis(pred), resp = d.val$y),
                                  brier = BrierScore(plogis(pred), resp = d.val$y),
                                  coef = fit)
                           }, error = function(e) NULL)
                           
                           
                           # M4: lasso + ave only variable which is selected > 50 -------------
                           ##
                           M4 <- tryCatch({
                             coef.est = lasave$coef[which(lasave$Tab>=50)]
                             select.var <- names(coef.est)
                             name.kept <- namekept(selectvar = select.var, xval = x.val)
                             pred <- x.val[,select.var]%*%coef.est
                             
                             
                             list(auc = Cstat(plogis(pred), resp = d.val$y),
                                  brier = BrierScore(plogis(pred), resp = d.val$y),
                                  var = name.kept,
                                  coef = coef.est)
                           }, error = function(e) NULL)
                           
                           ##
                           M4o <- tryCatch({
                             coef.esto = lasaveo$coef[which(lasaveo$Tab>=50)]
                             select.var <- names(coef.esto)
                             name.kept <- namekept(selectvar = select.var, xval = x.val)
                             pred <- x.val[,select.var]%*%coef.esto
                             
                             
                             list(auc = Cstat(plogis(pred), resp = d.val$y),
                                  brier = BrierScore(plogis(pred), resp = d.val$y),
                                  var = name.kept,
                                  coef = coef.esto)
                           }, error = function(e) NULL)
                           
                           # M4a: like M4 and recalibrated by score-------------------------------
                           ##
                           M4a <- tryCatch({
                             scale.par <- refit.mi(data = d.long, coef.est =  coef.est, formula = form)
                             
                             # linear prediction
                             
                             val.score <- cbind(1, x.val[,names(coef.est)]%*%matrix(coef.est, ncol = 1))
                             newpred <- val.score%*%matrix(scale.par, ncol = 1)
                             
                             list(auc = Cstat(plogis(newpred), resp = d.val$y),
                                  brier = BrierScore(plogis(newpred), resp = d.val$y))
                           }, error = function(e) NULL)
                           
                           ##
                           M4ao <- tryCatch({
                             scale.par <- refit.mi(data = d.long, coef.est =  coef.esto, formula = form)
                             
                             # linear prediction
                             
                             val.score <- cbind(1, x.val[,names(coef.esto)]%*%matrix(coef.esto, ncol = 1))
                             newpred <- val.score%*%matrix(scale.par, ncol = 1)
                             
                             list(auc = Cstat(plogis(newpred), resp = d.val$y),
                                  brier = BrierScore(plogis(newpred), resp = d.val$y))
                           }, error = function(e) NULL)
                           
                           
                           # M4b: lasso + ave + recalibrate by selected variable (>50)-----------------
                           ##
                           M4b <- tryCatch({
                             fit <- final.fit.mi(select.var = M4$var[-1],data = d.long, formula = form)
                             pred <- x.val[,names(fit)]%*%fit
                             list(auc = Cstat(plogis(pred), resp = d.val$y),
                                  brier = BrierScore(plogis(pred), resp = d.val$y),
                                  coef = fit)
                           }, error = function(e) NULL)
                           
                           ##
                           M4bo <- tryCatch({
                             fit <- final.fit.mi(select.var = M4o$var[-1],data = d.long, formula = form)
                             pred <- x.val[,names(fit)]%*%fit
                             list(auc = Cstat(plogis(pred), resp = d.val$y),
                                  brier = BrierScore(plogis(pred), resp = d.val$y),
                                  coef = fit)
                           }, error = function(e) NULL)
                           
                           # # Stack lasso -------------------------------------------------------
                           
                           stack_las <- stacklas(data = d.long, m = m, formula = form)
                           stack_las_o <- stacklas(data = d.long, m = m,lambda.1se = F, formula = form)
                           
                           ## M5: stacked without weight -------------------
                           ##
                           M5 <- tryCatch({
                             pred <- x.val%*%stack_las$coef
                             list(auc = Cstat(pred, resp = d.val$y),
                                  brier = BrierScore(plogis(pred@x), resp = d.val$y),
                                  coef = stack_las$coef)
                           })
                           ##
                           M5o <- tryCatch({
                             predo <- x.val%*%stack_las_o$coef
                             list(auc = Cstat(predo, resp = d.val$y),
                                  brier = BrierScore(plogis(predo@x), resp = d.val$y),
                                  coef = stack_las_o$coef)
                           })
                           
                           # M5a: Stack lasso + recalibrate by score --------------------
                           ##
                           M5a <- tryCatch({
                             
                             d.long$lp <- stack_las$pred@x
                             newfit <- glm(y ~ lp, data =  d.long, family = "binomial")
                             
                             d.val.new <- data.frame(y = d.val$y, lp = pred@x)
                             newpred <- predict(newfit, newdata = d.val.new)
                             
                             list(auc = Cstat(newpred, resp = d.val$y),
                                  brier = BrierScore(plogis(newpred), resp = d.val$y))
                           }, error = function(e) NULL)
                           
                           ##
                           M5ao <- tryCatch({
                             
                             d.long$lp <- stack_las_o$pred@x
                             newfit <- glm(y ~ lp, data =  d.long, family = "binomial")
                             
                             d.val.new <- data.frame(y = d.val$y, lp = predo@x)
                             newpred <- predict(newfit, newdata = d.val.new)
                             
                             list(auc = Cstat(newpred, resp = d.val$y),
                                  brier = BrierScore(plogis(newpred), resp = d.val$y))
                           }, error = function(e) NULL)
                           
                           
                           #
                           # M5b: Stack lasso + recalibrate by variable ----------------------
                           M5b <- tryCatch({
                             select.var <- stack_las$select.var
                             name.kept <- namekept(selectvar = select.var, xval = x.val)
                             fit <- final.fit(select.var = name.kept,data = d.long, formula = form)
                             pred <- predict(fit, newdata = d.val)
                             list(auc = Cstat(plogis(pred), resp = d.val$y),
                                  brier = BrierScore(plogis(pred), resp = d.val$y),
                                  var = name.kept,
                                  coef = coef(fit))
                           }, error = function(e) NULL)
                           
                           M5bo <- tryCatch({
                             select.var <- stack_las_o$select.var
                             name.kept <- namekept(selectvar = select.var, xval = x.val)
                             fit <- final.fit(select.var = name.kept,data = d.long, formula = form)
                             pred <- predict(fit, newdata = d.val)
                             list(auc = Cstat(plogis(pred), resp = d.val$y),
                                  brier = BrierScore(plogis(pred), resp = d.val$y),
                                  var = name.kept,
                                  coef = coef(fit))
                           }, error = function(e) NULL)
                           
                           # M6: Stack lasso with weight--------------------------------------------
                           stacklas_weight <- stacklas.weight(data = d.long, m = m, dmiss = d, formula = form, p = p, n = n)
                           stacklas_weight_o <- stacklas.weight(data = d.long, m = m, dmiss = d, lambda.1se = F, 
                                                                formula = form, p = p, n = n)
                           
                           ##
                           M6 <- tryCatch({
                             pred <- x.val%*%stacklas_weight$coef
                             list(auc = Cstat(pred, resp = d.val$y),
                                  brier = BrierScore(plogis(pred@x), resp = d.val$y),
                                  coef = stacklas_weight$coef)
                           })
                           
                           ##
                           M6o <- tryCatch({
                             pred1 <- x.val%*%stacklas_weight_o$coef
                             list(auc = Cstat(pred1, resp = d.val$y),
                                  brier = BrierScore(plogis(pred1@x), resp = d.val$y),
                                  coef = stacklas_weight_o$coef)
                           })
                           
                           #
                           # M6a: Stack lasso + weight + recalibrate by score ----------------------
                           ##
                           M6a <- tryCatch({
                             d.long$lp <- stacklas_weight$pred@x
                             newfit <- glm(y ~ lp, data = d.long, family = "binomial")
                             d.val.new <- data.frame(y = d.val$y, lp = pred@x)
                             list(auc = Cstat(predict(newfit,newdata = d.val.new), resp = d.val$y),
                                  brier = BrierScore(plogis(predict(newfit,newdata = d.val.new)), resp = d.val$y))
                           }, error = function(e) NULL)
                           
                           ##
                           M6ao <- tryCatch({
                             d.long$lp <- stacklas_weight_o$pred@x
                             newfit <- glm(y ~ lp, data = d.long, family = "binomial")
                             d.val.new <- data.frame(y = d.val$y, lp = pred1@x)
                             list(auc = Cstat(predict(newfit,newdata = d.val.new), resp = d.val$y),
                                  brier = BrierScore(plogis(predict(newfit,newdata = d.val.new)), resp = d.val$y))
                           }, error = function(e) NULL)
                           
                           # M6b: Stack lasso + recalibrate by variable ------------------------------
                           ##
                           M6b <- tryCatch({
                             select.var <- stacklas_weight$select.var
                             name.kept <- namekept(selectvar = select.var, xval = x.val)
                             
                             fit <- final.fit(select.var = name.kept,data = d.long, formula = form)
                             pred <- predict(fit, newdata = d.val)
                             list(auc = Cstat(plogis(pred), resp = d.val$y),
                                  brier = BrierScore(plogis(pred), resp = d.val$y),
                                  var = name.kept,
                                  coef = coef(fit))
                           }, error = function(e) NULL)
                           
                           ##
                           M6bo <- tryCatch({
                             select.var <- stacklas_weight_o$select.var
                             name.kept <- namekept(selectvar = select.var, xval = x.val)
                             
                             fit <- final.fit(select.var = name.kept,data = d.long, formula = form)
                             pred <- predict(fit, newdata = d.val)
                             list(auc = Cstat(plogis(pred), resp = d.val$y),
                                  brier = BrierScore(plogis(pred), resp = d.val$y),
                                  var = name.kept,
                                  coef = coef(fit))
                           }, error = function(e) NULL)
                           
                           # return the result
                           return(list(M0 = M0, M01 = M01, M01t = M01t,
                                       M1 = M1, M2 = M2, M2o = M2o,
                                       M3 = M3, M3a = M3a, M3b = M3b, M3o = M3o, M3ao = M3ao, M3bo = M3bo,
                                       M4 = M4, M4a = M4a, M4b = M4b, M4o = M4o, M4ao = M4ao, M4bo = M4bo,
                                       M5 = M5, M5a = M5a, M5b = M5b, M5o = M5o, M5ao = M5ao, M5bo = M5bo,
                                       M6 = M6, M6a = M6a, M6b = M6b, M6o = M6o, M6ao = M6ao, M6bo = M6bo ))
                         })

stopCluster(cl)

save.image(file = "intermediate-result/R15_400_10_03.Rdata")

# end of the simulation here
# my computer takes 10hours to finish
