# Supplementary material for: A comparison of model selection methods for prediction in the presence of multiply imputed data
Source: Biom J. 2018 Oct 23;61(2):343–56. doi: 10.1002/bimj.201700232 (PMC6492211; doi:10.1002/bimj.201700232)
Supplement: Supplementary file 1 — Supplementary Material [file BIMJ-61-343-s001.zip › Code-submission/simulation/4-Generating-plots-submit.R]

# Final plot for the biometrical paper
# Third review
# Author: Thao Le
# date 13 June 2018


rm(list = ls())
source("2_Funs.R")
source("1_gendata.R")
library(rlist)
library(tidyverse)
library(grid)
library(gridExtra)
library(knitr)
library(corrplot)
library(RColorBrewer)

#############################################################
# Figure S1: First data generating mechanism: Correlation matrix of the covariates ------------------
#############################################################
# p = 15
d <- gen_dat_complete(n = 100000,
                      p = 15,
                      corStruct = "fixed",
                      rho = 0.5)
asNumeric <- function(x) as.numeric(as.character(x))
factorsNumeric <- function(d) modifyList(d, lapply(d[, sapply(d, is.factor)],   
                                                   asNumeric))
d1 <- factorsNumeric(d)
M <- cor(d1[,-c(1,2)])

cairo_ps("FigureS1.eps")
corrplot(M, method = "ellipse",type = "upper")
dev.off()
#############################################################
# Figure S2: Second data generating mechanism: Correlation matrix of the covariates ------------------
#############################################################
# p = 25
d <- gen_dat_complete(n = 100000,
                      p = 25,
                      corStruct = "AR",
                      rho = 0.5)
d1 <- factorsNumeric(d)
M <- cor(d1[,-c(1,2)])

cairo_ps("FigureS2.eps")
corrplot(M, method = "ellipse",type = "upper")
dev.off()

##########################
# 1. p = 15, Data generating one  -------------
##########################
# extract data m = 10------
# EPV = 5
load("intermediate-result/R15_200_10_01.Rdata")
a1.5 <- auc.extract(object = r, nmis = "01", EPV = 5)
b1.5 <- brier.extract(object = r, nmis = "01", EPV = 5)
s1.5 <- senspec.extract(object = r, nmis = "01", EPV = 5)

load("intermediate-result/R15_200_10_02.Rdata")
a2.5 <- auc.extract(object = r, nmis = "02", EPV = 5)
b2.5 <- brier.extract(object = r, nmis = "02", EPV = 5)
s2.5 <- senspec.extract(object = r, nmis = "02", EPV = 5)

load("intermediate-result/R15_200_10_03.Rdata")
a3.5 <- auc.extract(object = r, nmis = "03", EPV = 5)
b3.5 <- brier.extract(object = r, nmis = "03", EPV = 5)
s3.5 <- senspec.extract(object = r, nmis = "03", EPV = 5)

load("intermediate-result/R15_200_10_04.Rdata")
a4.5 <- auc.extract(object = r, nmis = "04", EPV = 5)
b4.5 <- brier.extract(object = r, nmis = "04", EPV = 5)
s4.5 <- senspec.extract(object = r, nmis = "04", EPV = 5)

load("intermediate-result/R15_200_10_05.Rdata")
a5.5 <- auc.extract(object = r, nmis = "05", EPV = 5)
b5.5 <- brier.extract(object = r, nmis = "05", EPV = 5)
s5.5 <- senspec.extract(object = r, nmis = "05", EPV = 5)

## EPV = 10
load("intermediate-result/R15_400_10_01.Rdata")
a1.10 <- auc.extract(object = r, nmis = "01", EPV = 10)
b1.10 <- brier.extract(object = r, nmis = "01", EPV = 10)
s1.10 <- senspec.extract(object = r, nmis = "01", EPV = 10)

load("intermediate-result/R15_400_10_02.Rdata")
a2.10 <- auc.extract(object = r, nmis = "02", EPV = 10)
b2.10 <- brier.extract(object = r, nmis = "02", EPV = 10)
s2.10 <- senspec.extract(object = r, nmis = "02", EPV = 10)

load("intermediate-result/R15_400_10_03.Rdata")
a3.10 <- auc.extract(object = r, nmis = "03", EPV = 10)
b3.10 <- brier.extract(object = r, nmis = "03", EPV = 10)
s3.10 <- senspec.extract(object = r, nmis = "03", EPV = 10)

load("intermediate-result/R15_400_10_04.Rdata")
a4.10 <- auc.extract(object = r, nmis = "04", EPV = 10)
b4.10 <- brier.extract(object = r, nmis = "04", EPV = 10)
s4.10 <- senspec.extract(object = r, nmis = "04", EPV = 10)

load("intermediate-result/R15_400_10_05.Rdata")
a5.10 <- auc.extract(object = r, nmis = "05", EPV = 10)
b5.10 <- brier.extract(object = r, nmis = "05", EPV = 10)
s5.10 <- senspec.extract(object = r, nmis = "05", EPV = 10)

## EPV = 15
load("intermediate-result/R15_600_10_01.Rdata")
a1.15 <- auc.extract(object = r, nmis = "01", EPV = 15)
b1.15 <- brier.extract(object = r, nmis = "01", EPV = 15)
s1.15 <- senspec.extract(object = r, nmis = "01", EPV = 15)

load("intermediate-result/R15_600_10_02.Rdata")
a2.15 <- auc.extract(object = r, nmis = "02", EPV = 15)
b2.15 <- brier.extract(object = r, nmis = "02", EPV = 15)
s2.15 <- senspec.extract(object = r, nmis = "02", EPV = 15)

load("intermediate-result/R15_600_10_03.Rdata")
a3.15 <- auc.extract(object = r, nmis = "03", EPV = 15)
b3.15 <- brier.extract(object = r, nmis = "03", EPV = 15)
s3.15 <- senspec.extract(object = r, nmis = "03", EPV = 15)

load("intermediate-result/R15_600_10_04.Rdata")
a4.15 <- auc.extract(object = r, nmis = "04", EPV = 15)
b4.15 <- brier.extract(object = r, nmis = "04", EPV = 15)
s4.15 <- senspec.extract(object = r, nmis = "04", EPV = 15)

load("intermediate-result/R15_600_10_05.Rdata")
a5.15 <- auc.extract(object = r, nmis = "05", EPV = 15)
b5.15 <- brier.extract(object = r, nmis = "05", EPV = 15)
s5.15 <- senspec.extract(object = r, nmis = "05", EPV = 15)

# Combine all
a.all <- rbind(a1.5,a2.5,a3.5,a4.5,a5.5,
               a1.10,a2.10,a3.10,a4.10,a5.10,
               a1.15,a2.15,a3.15,a4.15,a5.15)
b.all <- rbind(b1.5,b2.5,b3.5,b4.5,b5.5,
               b1.10,b2.10,b3.10,b4.10,b5.10,
               b1.15,b2.15,b3.15,b4.15,b5.15)
s.all <- rbind(s1.5,s2.5,s3.5,s4.5,s5.5,
               s1.10,s2.10,s3.10,s4.10,s5.10,
               s1.15,s2.15,s3.15,s4.15,s5.15)
# Format and create variables
a.all <- a.all %>% mutate(lambda = ifelse(method == "M1","Backward",
                                          ifelse(grepl("o", method), "Optimal lambda",
                                                 "1se lambda")),
                          modd = ifelse(grepl("0", method),"No selection",
                                        ifelse(grepl("1", method), "Variable selection on bootstrap data",
                                               ifelse(grepl("2", method), "Variable selection on bootstrap data",
                                                      ifelse(grepl("a", method),"Recalibration by score",
                                                             ifelse(grepl("b", method),"Recalibration by variable",
                                                                    "No recalibration"))))),        
                          comb = ifelse(grepl("0", method), modd,
                                        paste0(lambda,"-",modd))) %>% 
  filter(!method %in% c( "M3a","M3ao","M3bo",
                         "M4a","M4ao","M4bo",
                         "M5a","M5ao","M5bo",
                         "M6a","M6ao","M6bo"))


b.all <- b.all %>% mutate(lambda = ifelse(method == "M1","Backward",
                                          ifelse(grepl("o", method), "Optimal lambda",
                                                 "1se lambda")),
                          modd = ifelse(grepl("0", method),"No selection",
                                        ifelse(grepl("1", method), "Variable selection on bootstrap data",
                                               ifelse(grepl("2", method), "Variable selection on bootstrap data",
                                                      ifelse(grepl("a", method),"Recalibration by score",
                                                             ifelse(grepl("b", method),"Recalibration by variable",
                                                                    "No recalibration"))))),        
                          comb = ifelse(grepl("0", method), modd,
                                        paste0(lambda,"-",modd))) %>% 
  filter(!method %in% c( "M3ao","M3bo",
                         "M4ao","M4bo",
                         "M5ao","M5bo",
                         "M6ao","M6bo"))
s.all <- s.all %>% mutate(lambda = ifelse(grepl("o", method),1,0))

a.all$EPV <- factor(a.all$EPV, labels = c("EPV5","EPV10","EPV15"))
b.all$EPV <- factor(b.all$EPV, labels = c("EPV5","EPV10","EPV15"))
s.all$EPV <- factor(s.all$EPV, labels = c("EPV5","EPV10","EPV15"))

a.all$nmis <- factor(a.all$nmis, labels = c("4% missing value","8% missing value",
                                            "12% missing value","16% missing value",
                                            "20% missing value"))
b.all$nmis <- factor(b.all$nmis, labels = c("4% missing value","8% missing value",
                                            "12% missing value","16% missing value",
                                            "20% missing value"))
s.all$nmis <- factor(s.all$nmis, labels = c("4% missing value","8% missing value",
                                            "12% missing value","16% missing value",
                                            "20% missing value"))

a.all$modd <- factor(a.all$modd, levels = c("No selection","Variable selection on bootstrap data",
                                            "Recalibration by score",
                                            "Recalibration by variable","No recalibration"))
b.all$modd <- factor(b.all$modd, levels = c("No selection","Variable selection on bootstrap data",
                                            "Recalibration by score",
                                            "Recalibration by variable","No recalibration"))

a.all$comb <- factor(a.all$comb, levels = c("No selection",
                                            "Backward-Variable selection on bootstrap data",
                                            "Optimal lambda-Variable selection on bootstrap data",
                                            "1se lambda-Variable selection on bootstrap data",
                                            "Optimal lambda-No recalibration",
                                            "1se lambda-No recalibration",
                                            "1se lambda-Recalibration by score",
                                            "1se lambda-Recalibration by variable"
))
b.all$comb <- factor(b.all$comb, levels = c("No selection",
                                            "Backward-Variable selection on bootstrap data",
                                            "Optimal lambda-Variable selection on bootstrap data",
                                            "1se lambda-Variable selection on bootstrap data",
                                            "Optimal lambda-No recalibration",
                                            "1se lambda-No recalibration",
                                            "1se lambda-Recalibration by score",
                                            "1se lambda-Recalibration by variable"
))

# Calculate confidence intervals -----------
auc.ci <-  a.all %>% filter(!method %in% c("M0","M01","M01t")) %>% mutate(ci = upper - lower) %>% 
  filter(ci == min(ci)| ci == max(ci))
round(auc.ci$ci,3)

brier.ci <-  b.all %>% filter(!method %in% c("M0","M01","M01t")) %>% mutate(ci = upper - lower) %>% 
  filter(ci == min(ci)| ci == max(ci))
round(brier.ci$ci,3)

# Set up --------------


myColors <- c("#000000", "#E69F00", "#56B4E9", "#009E73", "#D55E00", "#CC79A7")
names(myColors) <- levels(b.all$modd)
colScale <- scale_colour_manual(name = "Model",values = myColors)

myshape <- c(1,19,17,15,2,0,8,4)
names(myshape) <- levels(b.all$comb)
shapeScale <- scale_shape_manual(name = "Model",
                                 values = myshape)

myline <- c("solid", "longdash", "dotted")
names(myline) <- levels(b.all$EPV)
linescale <- scale_linetype_manual(name = "EPV",
                                   values = myline,
                                   na.value = "blank")

#############################################################
# Figure 1: Mean AUC and Brier score for the six most extreme data scenarios with m = 10 ------------------
#############################################################

plotd <- a.all %>% filter(nmis == "4% missing value"| nmis == "20% missing value")
plotd$method2 <- gsub("o","",plotd$method)
plotd$method2 <- gsub("b","",plotd$method2)


plotd2 <- b.all %>% filter(nmis == "4% missing value"| nmis == "20% missing value") 
plotd2$method2 <- gsub("o","",plotd2$method)
plotd2$method2 <- gsub("a","",plotd2$method2)
plotd2$method2 <- gsub("b","",plotd2$method2)

p1 <- ggplot(subset(plotd2, method != "M01t"), aes(x = method2, y = brier.ave, group = interaction(EPV, lambda))) +
  xlab("Method") + ylab("Brier score") + 
  geom_point(aes(shape = comb), size = 2) +
  facet_grid(nmis ~ EPV) + shapeScale +
  coord_flip() + theme_bw() +
  theme(legend.position = "top", 
        legend.box = "vertical", 
        legend.box.spacing = unit(0.5, "cm"),
        legend.spacing.y = unit(0.1, "cm"),
        legend.text=element_text(size = 14),
        strip.text = element_text(size = 14),
        axis.title = element_text(size = 14),
        axis.text = element_text(size = 14)
  ) +
  scale_x_discrete(labels = c("FULL","TrueC",
                              "BBeF","BLaF","SepAv",
                              "SepAvF","Stack","StackW")) +
  guides(shape=guide_legend(nrow=4, byrow=TRUE))

p2 <- ggplot(subset(plotd, method != "M01t"), aes(x = method2, y = auc.ave, group = interaction(EPV, lambda))) +
  xlab("Method") + ylab("AUC") + 
  geom_point(aes(shape = comb), size = 2) +
  facet_grid(nmis ~ EPV) + shapeScale +
  coord_flip() + theme_bw() +
  theme(strip.text = element_text(size = 14),
        axis.title = element_text(size = 14),
        axis.text = element_text(size = 14)
  ) +
  guides(shape = FALSE) +
  scale_x_discrete(labels = c("FULL","TrueC",
                              "BBeF","BLaF","SepAv",
                              "SepAvF","Stack","StackW"))
cairo_ps("Figure1.eps", width = 11, height = 12)
grid.arrange(p1,p2)
dev.off()

#############################################################
# Figure S3: Mean AUC and Brier score over 500 generated data sets for all scenarios with 10 imputed data sets-------------
#############################################################

# Brier
b.all$method2 <- gsub("o","",b.all$method)
b.all$method2 <- gsub("a","",b.all$method2)
b.all$method2 <- gsub("b","",b.all$method2)

cairo_ps(file = "FigureS3-01.eps", width = 14, height = 22)
ggplot(subset(b.all, method != "M01t"), aes(x = method, y = brier.ave, group = 1)) +  
  # geom_pointrange(limits) +
  geom_errorbar(aes(ymax = brier.ave + brier.se, ymin = brier.ave - brier.se), width = 0.1, size = 0.5) +   
  geom_point(aes(shape = comb), size = 2.5) + 
  shapeScale + 
  facet_grid(nmis ~ EPV) + xlab("Method") + ylab("Brier score")+
  coord_flip()+ theme_bw(base_size = 14)+ 
  theme(legend.position = "top", legend.box = "vertical", 
        legend.box.spacing = unit(0.5, "cm"),
        legend.spacing.y = unit(0.1, "cm"),
        legend.text=element_text(size = 14),
        strip.text = element_text(size = 14),
        axis.title = element_text(size = 14),
        axis.text = element_text(size = 14)) + 
  guides(shape=guide_legend(nrow=4, byrow=TRUE)) + 
  scale_x_discrete(labels = c("FULL","TrueC","BBeF",
                              "BLaF", "BLaF",
                              "SepAv", "SepAv", "SepAv", "SepAv",
                              "SepAvF","SepAvF","SepAvF","SepAvF",
                              "Stack","Stack","Stack","Stack",
                              "StackW", "StackW","StackW","StackW"))
dev.off()

# AUC
cairo_ps(file = "FigureS3-02.eps", width = 14, height = 22)
ggplot(subset(a.all, method != "M01t"), aes(x = method, y = auc.ave, group = 1)) +  
  # geom_pointrange(limits) +
  geom_errorbar(aes(ymax = auc.ave + auc.se, ymin = auc.ave - auc.se), width = 0.1, size = 0.5) + 
  geom_point(aes(shape = comb), size = 2.5) + 
  facet_grid(nmis ~ EPV) + xlab("Method") + ylab("AUC")+
  shapeScale + 
  guides(shape = FALSE) +
  coord_flip()+ theme_bw(base_size = 14)+
  theme(legend.position = "top",
        strip.text = element_text(size = 14),
        axis.title = element_text(size = 14),
        axis.text = element_text(size = 14)) + 
  scale_x_discrete(labels = c("FULL","TrueC","BBeF",
                              "BLaF", "BLaF",
                              "SepAv", "SepAv", "SepAv",
                              "SepAvF","SepAvF","SepAvF",
                              "Stack","Stack","Stack",
                              "StackW", "StackW","StackW"))
dev.off()

#############################################################
# Figure 2: variable selection in data generating 1-------------------------------------------------------
#############################################################
newd <- gather(s.all, type, value,num:wrong.sel )
plotd <- subset(newd, (nmis == "4% missing value"|nmis == "20% missing value") & type != "num")
plotd$method2 <- gsub("o","",plotd$method)

plotd$type <- factor(plotd$type, 
                     levels = c("true.sel","wrong.sel"),
                     labels = c("True variables","Noise variables"))

cairo_ps(filename = "Figure2.eps", width = 9, height = 9)
 ggplot(plotd, aes(x = method2, y = value, group = interaction(EPV, lambda))) +  
  geom_line(aes(linetype = as.factor(EPV))) +
  geom_point(aes(shape = as.factor(lambda)), size = 2) + 
  facet_grid( type ~ nmis, scale = "free_y")  + xlab("Method") + ylab("Number of variables selected")+ theme_bw() + 
  theme(legend.position = "top",
        legend.text = element_text(size = 14),
        strip.text = element_text(size = 14),
        axis.title = element_text(size = 14),
        axis.text = element_text(size = 14)) +
  scale_shape_discrete(name = "Lambda",
                       labels = c("1-se","optimal")) + 
  linescale +
  scale_x_discrete(labels = c("BBeF","BLaF","SepAv",
                              "SepAvF","Stack","StackW"))
dev.off()

#############################################################
# Figure S4: The effects of the number of imputations on model performance in the two most extreme data scenarios----------------------------------
#############################################################

# take data for m = 20 and m = 30
# Best case
load("intermediate-result/R15_600_20_01.Rdata")
a1.15.20 <- auc.extract(object = r, nmis = "01", EPV = 15)
b1.15.20 <- brier.extract(object = r, nmis = "01", EPV = 15)
s1.15.20 <- senspec.extract(object = r, nmis = "01", EPV = 15)

load("intermediate-result/R15_600_30_01.Rdata")
a1.15.30 <- auc.extract(object = r, nmis = "01", EPV = 15)
b1.15.30 <- brier.extract(object = r, nmis = "01", EPV = 15)
s1.15.30 <- senspec.extract(object = r, nmis = "01", EPV = 15)

# Worst case
load("intermediate-result/R15_200_20_05.Rdata")
a5.5.20 <- auc.extract(object = r, nmis = "05", EPV = 5)
b5.5.20 <- brier.extract(object = r, nmis = "05", EPV = 5)
s5.5.20 <- senspec.extract(object = r, nmis = "05", EPV = 5)

load("intermediate-result/R15_200_30_05.Rdata")
a5.5.30 <- auc.extract(object = r, nmis = "05", EPV = 5)
b5.5.30 <- brier.extract(object = r, nmis = "05", EPV = 5)
s5.5.30 <- senspec.extract(object = r, nmis = "05", EPV = 5)

# Combine
a.mb <- rbind(a1.15, a1.15.20, a1.15.30)
b.mb <- rbind(b1.15, b1.15.20, b1.15.30)
s.mb <- rbind(s1.15, s1.15.20, s1.15.30)

a.mw <- rbind(a5.5, a5.5.20, a5.5.30)
b.mw <- rbind(b5.5, b5.5.20, b5.5.30)
s.mw <- rbind(s5.5, s5.5.20, s5.5.30)

a.m <- rbind(a.mb, a.mw)
a.m$m <- rep(c(10,20,30), each = 30)
a.m <- a.m %>% mutate(lambda = ifelse(grepl("o", method),1,0)) %>% 
  filter(!method %in% c( "M3a","M3ao","M4a","M4ao","M5a","M5ao","M6a","M6ao"))
a.m$case <- rep(c("Best case","Worst case"), each = 66)

b.m <- rbind(b.mb, b.mw)
b.m$m <- rep(c(10,20,30), each = 30)
b.m <- b.m %>% mutate(lambda = ifelse(grepl("o", method),1,0))
b.m$case <- rep(c("Best case","Worst case"), each = 90)

s.m <- rbind(s.mb, s.mw)
s.m$m <- rep(c(10,20,30), each = 11)
s.m <- s.m %>% mutate(lambda = ifelse(grepl("o", method),1,0))
s.m$case <- rep(c("Best case","Worst case"), each = 33)

a.m <- a.m %>% mutate(lambda = ifelse(grepl("o", method),1,0),
                      modd = ifelse(grepl("0", method),"No selection",
                                    ifelse(grepl("1", method), "Variable selection on bootstrap data",
                                           ifelse(grepl("2", method), "Variable selection on bootstrap data",
                                                  ifelse(grepl("a", method),"Recalibration by score",
                                                         ifelse(grepl("b", method),"Recalibration by variable","No recalibration"))))))
b.m <- b.m %>% mutate(lambda = ifelse(grepl("o", method),1,0),
                      modd = ifelse(grepl("0", method),"No selection",
                                    ifelse(grepl("1", method), "Variable selection on bootstrap data",
                                           ifelse(grepl("2", method), "Variable selection on bootstrap data",
                                                  ifelse(grepl("a", method),"Recalibration by score",
                                                         ifelse(grepl("b", method),"Recalibration by variable","No recalibration"))))))

a.m$modd <- factor(a.m$modd, levels = c("No selection","Variable selection on bootstrap data",
                                        "Recalibration by score",
                                        "Recalibration by variable","No recalibration"))
b.m$modd <- factor(b.m$modd, levels = c("No selection","Variable selection on bootstrap data",
                                        "Recalibration by score",
                                        "Recalibration by variable","No recalibration"))


# Brier scoree
cairo_ps(filename = "FigureS4-01.eps")
ggplot(subset(b.m, !method %in% c("M01t","M3ao","M3bo","M4ao","M4bo",
                                  "M5ao","M5bo","M6ao","M6bo")), aes(x = method, y = brier.ave,  shape = as.factor(m))) +  
  geom_point(aes(color = modd), size = 3, alpha = 0.8) + 
  facet_grid(case ~ .,scale = "free_x") + 
  xlab("Method") + ylab("Brier score")+ theme_bw() + 
  theme(strip.text.x = element_blank(),
        legend.direction = "vertical",
        strip.text = element_text(size = 14),
        axis.title = element_text(size = 14),
        axis.text = element_text(size = 14))+
  colScale +
  scale_shape_discrete(name = "Number of imputations") + coord_flip() +
  scale_x_discrete(labels = c("FULL","TrueC","BBeF",
                              "BLaF", "BLaFo",
                              "SepAv", "SepAv","SepAv","SepAvo",
                              "SepAvF","SepAvF","SepAvF","SepAvFo",
                              "Stack","Stack","Stack","Stacko",
                              "StackW", "StackW","StackW","StackWo"))
dev.off()

# AUC
cairo_ps(filename = "FigureS4-02.eps")
ggplot(subset(a.m, !method %in% c("M01t","M3bo","M4bo","M5bo","M6bo")), aes(x = method, y = auc.ave,  shape = as.factor(m))) +  
  geom_point(aes(color = modd), size = 3, alpha = 0.8) + 
  facet_grid(case ~ .,scale = "free_x") + 
  xlab("Method") + ylab("AUC")+ theme_bw() + 
  theme(strip.text.x = element_blank(),
        legend.direction = "vertical",
        strip.text = element_text(size = 14),
        axis.title = element_text(size = 14),
        axis.text = element_text(size = 14))+
  colScale +
  scale_shape_discrete(name = "Number of imputations") + coord_flip() +
  scale_x_discrete(labels = c("FULL","TrueC","BBeF",
                              "BLaF", "BLaFo",
                              "SepAv", "SepAv", "SepAvo",
                              "SepAvF","SepAvF","SepAvFo",
                              "Stack","Stack","Stacko",
                              "StackW", "StackW","StackWo"))
dev.off()

#############################################################
# Figure S5: The effects of the number of imputations on variable selection in the two most extreme data scenarios--------------------------
#############################################################
newd <- gather(s.m, type, value,num:wrong.sel )
newd$method2 <- gsub("o","",newd$method)
newd$type <- factor(newd$type, 
                    levels = c("true.sel","wrong.sel"),
                    labels = c("True variables","Noise variables"))
cairo_ps(filename = "FigureS5.eps", width = 10, height = 6)
ggplot(subset(newd, type  != "num"), aes(x = method, y = value, shape = as.factor(m), color = type, group = interaction(type,lambda))) +  
  # geom_line(aes(linetype = as.factor(lambda)), size = 1.2) +
  geom_point(size = 2) + 
  facet_grid(case ~. ) + 
  xlab("Method") + ylab("Number of variables selected")+ theme_bw() +
  theme(legend.position = "top",
        strip.text.x = element_blank(),
        legend.text = element_text(size = 14),
        strip.text = element_text(size = 14),
        axis.title = element_text(size = 14),
        axis.text = element_text(size = 14))+
  scale_shape_discrete(name = "Number of imputations") +
  scale_color_discrete(name = "") +
  scale_linetype_discrete(guide=FALSE) + 
  scale_x_discrete(labels = c("BBeF","BLaF","BLaFo",
                              "SepAv","SepAvo",
                              "SepAvF","SepAvFo",
                              "Stack","Stacko",
                              "StackW","StackWo"))
dev.off()

##############################
# 2. P = 25 ------------------------------
###############################


# extract data m = 10------
# EPV = 5
load("intermediate-result/R25_200_10_01.Rdata")
a1.5 <- auc.extract25(object = r, nmis = "01", EPV = 5)
b1.5 <- brier.extract25(object = r, nmis = "01", EPV = 5)
s1.5 <- senspec.extract_25(object = r, nmis = "01", EPV = 5)

load("intermediate-result/R25_200_10_05.Rdata")
a5.5 <- auc.extract25(object = r, nmis = "05", EPV = 5)
b5.5 <- brier.extract25(object = r, nmis = "05", EPV = 5)
s5.5 <- senspec.extract_25(object = r, nmis = "05", EPV = 5)

## EPV = 10
load("intermediate-result/R25_400_10_01.Rdata")
a1.10 <- auc.extract25(object = r, nmis = "01", EPV = 10)
b1.10 <- brier.extract25(object = r, nmis = "01", EPV = 10)
s1.10 <- senspec.extract_25(object = r, nmis = "01", EPV = 10)

load("intermediate-result/R25_400_10_05.Rdata")
a5.10 <- auc.extract25(object = r, nmis = "05", EPV = 10)
b5.10 <- brier.extract25(object = r, nmis = "05", EPV = 10)
s5.10 <- senspec.extract_25(object = r, nmis = "05", EPV = 10)

## EPV = 15
load("intermediate-result/R25_600_10_01.Rdata")
a1.15 <- auc.extract25(object = r, nmis = "01", EPV = 15)
b1.15 <- brier.extract25(object = r, nmis = "01", EPV = 15)
s1.15 <- senspec.extract_25(object = r, nmis = "01", EPV = 15)

load("intermediate-result/R25_600_10_05.Rdata")
a5.15 <- auc.extract25(object = r, nmis = "05", EPV = 15)
b5.15 <- brier.extract25(object = r, nmis = "05", EPV = 15)
s5.15 <- senspec.extract_25(object = r, nmis = "05", EPV = 15)

# Combine all
a.all <- rbind(a1.5,a5.5,
               a1.10,a5.10,
               a1.15,a5.15)
b.all <- rbind(b1.5,b5.5,
               b1.10,b5.10,
               b1.15,b5.15)
s.all <- rbind(s1.5,s5.5,
               s1.10,s5.10,
               s1.15,s5.15)
# Format and create variables
a.all <- a.all %>% mutate(lambda = ifelse(method == "M1","Backward",
                                          ifelse(grepl("o", method), "Optimal lambda",
                                                 "1se lambda")),
                          modd = ifelse(grepl("0", method),"No selection",
                                        ifelse(grepl("1", method), "Variable selection on bootstrap data",
                                               ifelse(grepl("2", method), "Variable selection on bootstrap data",
                                                      ifelse(grepl("a", method),"Recalibration by score",
                                                             ifelse(grepl("b", method),"Recalibration by variable",
                                                                    "No recalibration"))))),        
                          comb = ifelse(grepl("0", method), modd,
                                        paste0(lambda,"-",modd))) %>% 
  filter(!method %in% c( "M3a","M3ao","M3bo",
                         "M4a","M4ao","M4bo",
                         "M5a","M5ao","M5bo",
                         "M6a","M6ao","M6bo"))

b.all <- b.all %>% mutate(lambda = ifelse(method == "M1","Backward",
                                          ifelse(grepl("o", method), "Optimal lambda",
                                                 "1se lambda")),
                          modd = ifelse(grepl("0", method),"No selection",
                                        ifelse(grepl("1", method), "Variable selection on bootstrap data",
                                               ifelse(grepl("2", method), "Variable selection on bootstrap data",
                                                      ifelse(grepl("a", method),"Recalibration by score",
                                                             ifelse(grepl("b", method),"Recalibration by variable",
                                                                    "No recalibration"))))),        
                          comb = ifelse(grepl("0", method), modd,
                                        paste0(lambda,"-",modd))) %>% 
  filter(!method %in% c( "M3ao","M3bo",
                         "M4ao","M4bo",
                         "M5ao","M5bo",
                         "M6ao","M6bo"))
s.all <- s.all %>% mutate(lambda = ifelse(grepl("o", method),1,0))

a.all$EPV <- factor(a.all$EPV, labels = c("EPV3","EPV7","EPV10"))
b.all$EPV <- factor(b.all$EPV, labels = c("EPV3","EPV7","EPV10"))
s.all$EPV <- factor(s.all$EPV, labels = c("EPV3","EPV7","EPV10"))

a.all$nmis <- factor(a.all$nmis, labels = c("4% missing value","20% missing value"))
b.all$nmis <- factor(b.all$nmis, labels = c("4% missing value","20% missing value"))
s.all$nmis <- factor(s.all$nmis, labels = c("4% missing value","20% missing value"))

a.all$modd <- factor(a.all$modd, levels = c("No selection","Variable selection on bootstrap data",
                                            "Recalibration by score",
                                            "Recalibration by variable","No recalibration"))
b.all$modd <- factor(b.all$modd, levels = c("No selection","Variable selection on bootstrap data",
                                            "Recalibration by score",
                                            "Recalibration by variable","No recalibration"))

a.all$comb <- factor(a.all$comb, levels = c("No selection",
                                            "Backward-Variable selection on bootstrap data",
                                            "Optimal lambda-Variable selection on bootstrap data",
                                            "1se lambda-Variable selection on bootstrap data",
                                            "Optimal lambda-No recalibration",
                                            "1se lambda-No recalibration",
                                            "1se lambda-Recalibration by score",
                                            "1se lambda-Recalibration by variable"
))
b.all$comb <- factor(b.all$comb, levels = c("No selection",
                                            "Backward-Variable selection on bootstrap data",
                                            "Optimal lambda-Variable selection on bootstrap data",
                                            "1se lambda-Variable selection on bootstrap data",
                                            "Optimal lambda-No recalibration",
                                            "1se lambda-No recalibration",
                                            "1se lambda-Recalibration by score",
                                            "1se lambda-Recalibration by variable"
))

# Calculate CI ---------------
auc.ci <-  a.all %>% filter(!method %in% c("M0","M01","M01t")) %>% mutate(ci = upper - lower) %>% 
  filter(ci == min(ci, na.rm = T)| ci == max(ci, na.rm = T))
round(auc.ci$ci,3)

brier.ci <-  b.all %>% filter(!method %in% c("M0","M01","M01t")) %>% mutate(ci = upper - lower) %>% 
  filter(ci == min(ci, na.rm = T)| ci == max(ci, na.rm = T))
round(brier.ci$ci,3)

#############################################################
# Figure 3: mean auc and brier score (like F1) ------------------
#############################################################
plotd <- b.all %>% filter(nmis == "4% missing value"| nmis == "20% missing value")
plotd$method2 <- gsub("o","",plotd$method)
plotd$method2 <- gsub("b","",plotd$method2)
plotd$method2 <- gsub("a","",plotd$method2)

p1 <- ggplot(subset(plotd, method != "M01t"), aes(x = method2, y = brier.ave, group = interaction(EPV, lambda))) +  
  geom_point(aes(shape = comb), size = 2) + 
  shapeScale + 
  facet_grid(nmis ~ EPV)  + xlab("Method") + ylab("Brier score")+ theme_bw() + 
  theme(legend.position = "top", legend.box = "vertical", 
        legend.box.spacing = unit(0.5, "cm"),
        legend.spacing.y = unit(0.1, "cm"),
        legend.text = element_text(size = 14),
        strip.text = element_text(size = 14),
        axis.title = element_text(size = 14),
        axis.text = element_text(size = 14)) + coord_flip() + 
  scale_x_discrete(labels = c("FULL","TrueC","BBeF","BLaF","SepAv", "SepAvF","Stack","StackW"))+
  guides(shape=guide_legend(nrow = 4, byrow = TRUE))

plotd <- a.all %>% filter(nmis == "4% missing value"| nmis == "20% missing value")
plotd$method2 <- gsub("o","",plotd$method)
plotd$method2 <- gsub("b","",plotd$method2)

p2 <- ggplot(subset(plotd, method != "M01t"), aes(x = method2, y = auc.ave, group = interaction(EPV, lambda))) +  
  geom_point(aes(shape = comb), size = 2) + 
  facet_grid(nmis ~ EPV)  + xlab("Method") + ylab("AUC")+ theme_bw() + 
  theme(legend.position = "top", legend.box = "vertical", 
        legend.box.spacing = unit(0.5, "cm"),
        legend.spacing.y = unit(0.1, "cm"),
        legend.text = element_text(size = 14),
        strip.text = element_text(size = 14),
        axis.title = element_text(size = 14),
        axis.text = element_text(size = 14)) +
  shapeScale + coord_flip() + scale_x_discrete(labels = c("FULL","TrueC",
                                                          "BBeF","BLaF","SepAv",
                                                          "SepAvF","Stack","StackW")) +
  guides(shape = FALSE)

cairo_ps("Figure3.eps", width = 11, height = 12)
grid.arrange(p1,p2)
dev.off()

#############################################################
# Figure S7: like S3 for second data generating scheme -------------------
#############################################################

# Brier
# limits <- aes(ymax = brier.ave + brier.se, ymin = brier.ave - brier.se)
plotd <- b.all %>% filter(nmis == "4% missing value"| nmis == "20% missing value")

cairo_ps(filename = "FigureS7-01.eps", width = 10, height = 10)
ggplot(subset(plotd, method != "M01t"), aes(x = method, y = brier.ave, group = 1)) +  
  # geom_pointrange(limits) +
  geom_errorbar(aes(ymax = brier.ave + brier.se, ymin = brier.ave - brier.se), width = 0.1, size = 0.5) +
  geom_point(aes(shape = comb), size = 2.5) + 
  facet_grid(nmis ~ EPV) + xlab("Method") + ylab("Brier score")+
  shapeScale + 
  coord_flip()+ theme_bw(base_size = 14)+ 
  theme(legend.position = "top", legend.box = "vertical", 
        legend.box.spacing = unit(0.5, "cm"),
        legend.spacing.y = unit(0.1, "cm"),
        legend.text = element_text(size = 14),
        strip.text = element_text(size = 14),
        axis.title = element_text(size = 14),
        axis.text = element_text(size = 14)) + 
  guides(shape=guide_legend(nrow = 4, byrow = TRUE)) +
  scale_x_discrete(labels = c("FULL","TrueC","BBeF",
                              "BLaF", "BLaF",
                              "SepAv", "SepAv", "SepAv", "SepAv",
                              "SepAvF","SepAvF","SepAvF","SepAvF",
                              "Stack","Stack","Stack","Stack",
                              "StackW", "StackW","StackW","StackW"))
dev.off()
# AUC
plotd <- a.all %>% filter(nmis == "4% missing value"| nmis == "20% missing value")
cairo_ps(filename = "FigureS7-02.eps", width = 10, height = 8)
ggplot(subset(plotd, method != "M01t"), aes(x = method, y = auc.ave, group = 1)) +  
  # geom_pointrange(limits) +
  geom_errorbar(aes(ymax = auc.ave + auc.se, ymin = auc.ave - auc.se), width = 0.1, size = 0.5) + 
  geom_point(aes(shape = comb), size = 2.5) + 
  facet_grid(nmis ~ EPV) + xlab("Method") + ylab("AUC")+
  shapeScale + 
  guides(shape = FALSE) +
  coord_flip()+ theme_bw(base_size = 14)+
  theme(legend.position = "top",
        legend.text = element_text(size = 14),
        strip.text = element_text(size = 14),
        axis.title = element_text(size = 14),
        axis.text = element_text(size = 14)) + 
  scale_x_discrete(labels = c("FULL","TrueC","BBeF",
                              "BLaF", "BLaF",
                              "SepAv", "SepAv", "SepAv",
                              "SepAvF","SepAvF","SepAvF",
                              "Stack","Stack","Stack",
                              "StackW", "StackW","StackW"))
dev.off()


#############################################################
# Figure S6: Variable selection in the six most extreme data scenarios with m = 10------------------
#############################################################
myline <- c("solid", "longdash", "dotted")
names(myline) <- levels(b.all$EPV)
linescale <- scale_linetype_manual(name = "EPV",
                                   values = myline,
                                   na.value = "blank")
newd <- gather(s.all, type, value,num:wrong.sel )
plotd <- subset(newd, (nmis == "4% missing value"|nmis == "20% missing value") & type != "num")
plotd$method2 <- gsub("o","",plotd$method)

plotd$type <- factor(plotd$type, 
                     levels = c("true.sel","wrong.sel"),
                     labels = c("True variables","Noise variables"))
cairo_ps("FigureS6.eps", width = 9, height = 8)
ggplot(plotd, aes(x = method2, y = value, group = interaction(EPV, lambda))) +  
  geom_line(aes(linetype = as.factor(EPV))) +
  geom_point(aes(shape = as.factor(lambda)), size = 2) + 
  facet_grid( type ~ nmis, scale = "free_y")  + xlab("Method") + ylab("Number of variables selected")+ theme_bw() + 
  theme(legend.position = "top",
        legend.text = element_text(size = 14),
        strip.text = element_text(size = 14),
        axis.title = element_text(size = 14),
        axis.text = element_text(size = 14)) +
  linescale + 
  scale_shape_discrete(name = "Lambda",
                       labels = c("1-se","optimal")) + 
  scale_x_discrete(labels = c("BBeF","BLaF","SepAv","SepAvF","Stack","StackW"))
dev.off()
